# Supplementary material for: Surgical informed consent practice and associated factors among adult postoperative patients in public hospitals of Mekelle, Tigray, Ethiopia 2023/2024. Cross sectional
Source: PLoS One. 2025 Feb 3;20(2):e0310920. doi: 10.1371/journal.pone.0310920 (PMC11790128; doi:10.1371/journal.pone.0310920)
Supplement: S1 Data set — (XLSX) [file pone.0310920.s001.xlsx]

## Sheet: Sheet12
serialnumber	age	Sex	Educationallevel	Occupation	Residence	ProfessionofthepersonwhogavecounselingaboutSIC	TimingofcounselingforSIC	Religion	Maritalstatus1	Durationofcounseling1	Scheduleofsurgery1	typeofhospital1	TypeofAnesthesia1	Typeofsurgery1	Respondentwasinformedwhythesurgerywillbeperformedindication	Respondentwasinformedtheexpectedtimeofsurgery	Respondentwasinformedaboutalternativetreatmentoptions	Respondentwasinformedabouttypeofanesthesiatobeused	Respondentwasgivencounselingaidswhichassisstindecision	Respondentwasinformedaboutpotentialcomplicationswhichmayarise1	Respondentwasinformedaboutconsequencesofrefusingthesurgery	Therewasfavorableenvironmenttosaynototheproposedsurgery1	Respondentwasgivenadequatetimesigntheinformedconsentform	Respondentwasgivenopportunitytochoosefromanesthesiaoptions1	Respondentwasgivenopportunitytoaskquestion1	RespondentrespondentsfamilyrequestedforSIC1	respondentrespondentsfamilysignedonaSICform1	UniqueKey	RecStatus	FKEY	GlobalRecordId
88	41-60	female	Unable to read and write	Farmer	Rural	Senior physician	On the day of surgery	Orthodox	Married	>05 minutes	Elective	General	General	Orthopedic	Yes	No	No	No	No	No	Yes	Yes	Yes	No	Yes	Yes	Yes	88	1		000c8f31-dd22-461a-93b4-2bcb55895ff9
29	26-40	female	primary(1-8)	Private employee	Urban	didn't know	The day before date of surgery	Orthodox	Divorced	>05 minutes	Emergency	Specialized	Spinal	General surgery	Yes	No	No	Yes	Yes	Yes	Yes	No	Yes	No	Yes	Yes	Yes	29	1		0020d7a6-c1b0-4c14-9d12-647024088295
25	>60	female	Unable to read and write	Farmer	Rural	didn't know	On the operation table	Orthodox	Married	>05 minutes	Emergency	Specialized	Spinal	Orthopedic	don't remember	Don't remember	Don't remember	Don't remember	Yes	Yes	Yes	No	Yes	No	Don't remember	Yes	Yes	25	1		02d10677-bd9b-4848-9285-20fb93244cf8
48	26-40	female	Degree	private business	Urban	Senior physician	The day before date of surgery	Muslim	Married	>05 minutes	Emergency	Specialized	Spinal	Gyn/Obs	Yes	Yes	Yes	Don't remember	Don't remember	Yes	Yes	Don't remember	Yes	Don't remember	Yes	Yes	Yes	48	1		04632b04-22f4-42a1-bacb-00e98b531efe
31	>60	male	able to read and write	Farmer	Rural	didn't know	The day before date of surgery	Orthodox	Married	<05 minutes	Emergency	Specialized	General	General surgery	Yes	No	No	No	No	No	Yes	No	No	No	Yes	Yes	Yes	31	1		0630181e-7f5c-4bd7-81cd-47aec99ac322
84	18-25	female	Secondary (9-12)	Other	Rural	Senior physician	The day before date of surgery	Orthodox	Single	>05 minutes	Elective	General	Spinal	Orthopedic	Yes	No	Yes	Yes	Yes	Yes	No	Yes	Yes	No	Yes	Yes	Yes	84	1		09164591-8e3e-48ad-af59-5c3791ef762c
77	18-25	male	able to read and write	Farmer	Rural	Resident	The day before date of surgery	Orthodox	Single	>05 minutes	Elective	Specialized	Spinal	General surgery	Yes	No	Yes	No	Yes	Yes	Yes	Yes	Yes	No	Yes	Yes	Yes	77	1		0f113207-65fd-4e83-84d7-467d61e7b201
1	>60	male	Unable to read and write	Farmer	Rural	didn't know	Immediately before surgery	Orthodox	Married	<05 minutes	Elective	Specialized	Spinal	Orthopedic	Yes	No	No	No	Yes	Don't remember	No	No	No	No	No	Yes	Yes	1	1		0f9be274-f284-4e3c-82ed-3613a73bb409
97	26-40	female	Secondary (9-12)	Private employee	Urban	Senior physician	On the day of surgery	Orthodox	Married	>05 minutes	Emergency	General	General	Gyn/Obs	Yes	No	No	No	Yes	Yes	Yes	Yes	Yes	No	Yes	Yes	Yes	97	1		10bf5e6f-bb37-4c9b-b99c-37b64a908c4c
61	26-40	female	Unable to read and write	Farmer	Rural	didn't know	The day before date of surgery	Orthodox	Married	>05 minutes	Emergency	Specialized	General	General surgery	Yes	No	No	Don't remember	Yes	Yes	Yes	No	Yes	No	Yes	Yes	Yes	61	1		12ea398b-e924-4900-ab9d-fbf7d59abad8
105	26-40	female	Secondary (9-12)	House wife	Urban	Midwife	Immediately before surgery	Orthodox	Married	<05 minutes	Emergency	General	Spinal	Gyn/Obs	Yes	No	No	No	Yes	Yes	Yes	Yes	Yes	No	No	Yes	Yes	105	1		13d6f740-d6f9-4b55-83eb-7f6060fc69d0
76	26-40	female	Degree	Government employee	Urban	didn't know	The day before date of surgery	Orthodox	Single	>05 minutes	Elective	Specialized	General	General surgery	Yes	No	Yes	No	Yes	No	Yes	Yes	Yes	No	Yes	Yes	Yes	76	1		160a74d0-6330-4ad7-9ba2-5da7f5b27a7c
83	>60	female	Unable to read and write	Farmer	Rural	Senior physician	Immediately before surgery	Orthodox	Divorced	>05 minutes	Emergency	General	Spinal	Orthopedic	Yes	No	No	No	Don't remember	Yes	Yes	Yes	Yes	No	No	Yes	Yes	83	1		18d39544-6de4-4329-90f4-fc4199e3e2af
102	41-60	female	Unable to read and write	House wife	Urban	Senior physician	The day before date of surgery	Muslim	Married	>05 minutes	Elective	General	General	Orthopedic	Yes	No	No	No	Yes	Yes	Yes	Yes	Yes	No	Yes	Yes	Yes	102	1		1950dad0-53a1-4370-984d-a5e936462e88
17	26-40	male	Diploma	Government employee	Rural	Senior physician	The day before date of surgery	Orthodox	Married	<05 minutes	Emergency	Specialized	Spinal	General surgery	Yes	Yes	Yes	Don't remember	Yes	Yes	Yes	No	Don't remember	Don't remember	Don't remember	Yes	Yes	17	1		1a7e07a6-a9a8-46be-8b2e-685413bfd2bd
38	26-40	male	Secondary (9-12)	Private employee	Urban	didn't know	On the day of surgery	Orthodox	Single	>05 minutes	Emergency	Specialized	Spinal	Orthopedic	No	No	No	No	No	No	No	No	Yes	No	Yes	Yes	Yes	38	1		1acb594a-6752-479f-9e67-8451ccb69b88
109	41-60	female	Unable to read and write	Farmer	Rural	nurse	On the day of surgery	Orthodox	Married	>05 minutes	Elective	General	Spinal	Gyn/Obs	Yes	No	Yes	No	Yes	Yes	Yes	Yes	Yes	No	Yes	Yes	Yes	109	1		1e068822-c3c9-49f4-80fb-93094810fe96
73	41-60	male	primary(1-8)	daily laborer	Rural	didn't know	On the day of surgery	Orthodox	Married	>05 minutes	Emergency	Specialized	General	General surgery	Yes	No	No	No	Yes	Yes	Yes	No	Yes	No	No	Yes	Yes	73	1		1ed1dec2-0f67-4354-9675-8c4929189338
19	41-60	female	Unable to read and write	Farmer	Rural	didn't know	On the day of surgery	Orthodox	Married	>05 minutes	Elective	Specialized	General	General surgery	Yes	Don't remember	Don't remember	Don't remember	Yes	No	No	No	No	No	No	Yes	Yes	19	1		1fc4212f-f12d-4438-9646-e82ca3c46869
2	18-25	male	Secondary (9-12)	Private employee	Urban	didn't know	Immediately before surgery	Orthodox	Single	>05 minutes	Elective	Specialized	Spinal	Orthopedic	Yes	No	Yes	No	No	No	Yes	No	No	No	Yes	Yes	Yes	2	1		210653f7-6a60-4af0-b8f3-511dd6a82496
118	>60	male	Unable to read and write	Farmer	Rural	Senior physician	The day before date of surgery	Orthodox	widowed	>05 minutes	Elective	General	Spinal	Orthopedic	Yes	No	Yes	No	Yes	No	Yes	Yes	Yes	No	Yes	Yes	Yes	118	1		2227a7e1-6500-40dc-9c16-d93bee5998f0
59	26-40	male	Degree	Government employee	Urban	Senior physician	The day before date of surgery	Orthodox	Married	<05 minutes	Emergency	Specialized	General	General surgery	Yes	No	No	No	Yes	Don't remember	Yes	No	Yes	No	Yes	Yes	Yes	59	1		25794873-d97c-4417-85bd-699183398e2d
80	41-60	male	Unable to read and write	Farmer	Rural	didn't know	The day before date of surgery	Orthodox	Married	<05 minutes	Elective	Specialized	General	General surgery	Yes	No	Yes	No	Yes	Yes	Yes	No	Yes	No	Yes	Yes	Yes	80	1		25b7f961-e75d-47ef-9a46-15ab0879ebcf
91	18-25	female	primary(1-8)	House wife	Urban	Senior physician	On the day of surgery	Orthodox	Married	>05 minutes	Emergency	General	Spinal	Gyn/Obs	No	No	No	No	Yes	Yes	No	Yes	No	No	No	Yes	Yes	91	1		2adfc121-8f84-49b5-b06c-a2eabbf2204b
5	18-25	male	primary(1-8)	Farmer	Rural	didn't know	On the operation table	Orthodox	Married	<05 minutes	Elective	Specialized	Spinal	Orthopedic	Yes	No	No	No	Yes	No	No	No	Yes	No	Yes	Yes	Yes	5	1		2c140218-03e6-4f54-9d48-b1d126d5f974
62	26-40	female	Secondary (9-12)	Government employee	Urban	Senior physician	The day before date of surgery	Orthodox	Married	>05 minutes	Emergency	Specialized	General	Gyn/Obs	Yes	No	No	No	Yes	Yes	Yes	No	Yes	No	Yes	Yes	Yes	62	1		2c38cb99-815a-4682-ad47-a72155e46698
36	18-25	female	Secondary (9-12)	House wife	Urban	Senior physician	On the day of surgery	Orthodox	Married	<05 minutes	Elective	Specialized	General	General surgery	Yes	No	No	No	No	Yes	No	No	Yes	No	No	Yes	Yes	36	1		32e8aa37-9c41-45a0-817f-f9276b5d00b5
52	41-60	male	able to read and write	Farmer	Urban	didn't know	The day before date of surgery	Orthodox	Married	>05 minutes	Elective	Specialized	General	General surgery	Yes	No	Yes	No	Yes	Yes	Yes	Yes	Yes	No	Yes	Yes	Yes	52	1		3310f4a3-d4d8-4ffa-8dc4-65fb98f8bac5
26	26-40	female	Secondary (9-12)	Other	Urban	didn't know	On the day of surgery	Orthodox	Married	>05 minutes	Emergency	Specialized	Spinal	General surgery	don't remember	Don't remember	Don't remember	No	Yes	Yes	Yes	No	Don't remember	No	Don't remember	Yes	Yes	26	1		39a34543-fc1d-45b4-80f6-22d7910078be
63	18-25	male	Secondary (9-12)	Other	Urban	didn't know	The day before date of surgery	Orthodox	Single	>05 minutes	Emergency	Specialized	Spinal	General surgery	Yes	No	No	No	Yes	Yes	Yes	No	Yes	No	No	Yes	Yes	63	1		3ada37af-a88f-4178-bf67-cf237c1aaa82
4	26-40	male	primary(1-8)	Other	Rural	didn't know	The day before date of surgery	Orthodox	Single	<05 minutes	Elective	Specialized	Spinal	Orthopedic	Yes	No	No	No	No	Yes	Yes	Yes	Yes	No	Yes	No	Yes	4	1		3c432655-ee24-4307-b802-a5279273af09
47	18-25	male	Secondary (9-12)	Private employee	Urban	didn't know	Immediately before surgery	Orthodox	Single	>05 minutes	Elective	Specialized	General	General surgery	Yes	No	No	No	Yes	No	Yes	No	No	No	No	No	No	47	1		3f77e20d-19c1-4a55-93c8-6b28d93b1862
20	41-60	male	Diploma	Government employee	Rural	Resident	Immediately before surgery	Orthodox	Married	>05 minutes	Emergency	Specialized	Spinal	Orthopedic	Yes	Yes	Yes	Don't remember	Yes	Yes	Yes	No	No	Don't remember	Yes	Yes	Yes	20	1		410bffd4-193e-4c2c-8eb3-a3c62f85c21a
119	41-60	male	Unable to read and write	Farmer	Rural	Senior physician	The day before date of surgery	Orthodox	Married	<05 minutes	Elective	General	Spinal	General surgery	Yes	No	No	No	Yes	Yes	Yes	Yes	Yes	No	Yes	Yes	Yes	119	1		42f55df6-a38f-48f4-9bcd-c28455643ac4
34	18-25	male	Unable to read and write	Farmer	Rural	didn't know	The day before date of surgery	Orthodox	Single	<05 minutes	Elective	Specialized	General	General surgery	Yes	No	No	No	No	No	Yes	No	Yes	No	No	Yes	Yes	34	1		4494bd54-1d7c-4100-ae9d-68d74ff3ac02
94	26-40	female	Secondary (9-12)	House wife	Urban	Senior physician	On the day of surgery	Orthodox	Married	>05 minutes	Elective	General	Spinal	Gyn/Obs	Yes	No	Yes	No	Yes	Yes	Yes	Yes	Yes	No	Yes	Yes	Yes	94	1		45c07145-934a-4fea-849b-3b482555bff6
66	26-40	male	primary(1-8)	Other	Urban	didn't know	On the day of surgery	Orthodox	Divorced	<05 minutes	Emergency	Specialized	Spinal	Orthopedic	Yes	No	No	No	Yes	No	No	Yes	Yes	No	Yes	Yes	Yes	66	1		4778536f-9b34-4362-bc1f-0e07b2e5a87b
71	41-60	male	Secondary (9-12)	Farmer	Rural	didn't know	The day before date of surgery	Orthodox	Married	<05 minutes	Emergency	Specialized	Spinal	Orthopedic	Yes	Don't remember	Yes	No	Don't remember	Don't remember	Yes	No	Yes	No	Yes	Yes	Yes	71	1		49298982-3ec6-4f1c-87c7-69b2244dbc1e
35	41-60	male	able to read and write	Farmer	Rural	didn't know	The day before date of surgery	Orthodox	Married	>05 minutes	Emergency	Specialized	Spinal	General surgery	Yes	No	Yes	Yes	Yes	Yes	Yes	Yes	Don't remember	No	Yes	No	No	35	1		52fac7d2-d100-4046-952f-3979f8cbb3ec
41	26-40	female	Diploma	Government employee	Urban	Resident	Immediately before surgery	Orthodox	Married	<05 minutes	Elective	Specialized	General	General surgery	Yes	No	No	No	No	No	No	No	Yes	No	No	Yes	Yes	41	1		531cfbf0-219c-4819-8c90-326f5d69c909
86	>60	female	Unable to read and write	Farmer	Rural	Senior physician	The day before date of surgery	Orthodox	Married	>05 minutes	Elective	General	General	Orthopedic	Yes	No	No	No	Yes	No	No	Yes	Yes	No	Yes	Yes	Yes	86	1		54aeddda-30f9-467f-93cd-9ee5d64dc97b
75	41-60	female	Unable to read and write	Farmer	Rural	didn't know	The day before date of surgery	Orthodox	Married	>05 minutes	Emergency	Specialized	General	General surgery	Yes	No	Yes	No	Yes	Yes	Yes	Yes	Yes	No	Yes	Yes	Yes	75	1		558c6cc4-bd5c-4bb5-a21f-3d5e2c790498
68	18-25	male	Secondary (9-12)	Other	Urban	didn't know	The day before date of surgery	Orthodox	Single	<05 minutes	Emergency	Specialized	Spinal	Orthopedic	Yes	No	No	No	Yes	Yes	Yes	No	Yes	No	Yes	Yes	Yes	68	1		55c646d2-b168-4a7b-8686-719cf0bae275
49	18-25	female	Secondary (9-12)	Other	Urban	didn't know	The day before date of surgery	Orthodox	Single	<05 minutes	Emergency	Specialized	Spinal	Gyn/Obs	Yes	No	Yes	No	Yes	Yes	Yes	No	Yes	No	Yes	Yes	Yes	49	1		5b6d2333-fa20-4f4a-9356-8934fe1c80b9
22	26-40	female	able to read and write	House wife	Rural	Resident	The day before date of surgery	Orthodox	Married	<05 minutes	Emergency	Specialized	General	Gyn/Obs	Yes	No	No	No	No	Yes	No	No	No	No	Yes	Yes	Yes	22	1		5bded858-6297-4b46-b461-e32686762dbe
56	41-60	male	Unable to read and write	Farmer	Rural	didn't know	The day before date of surgery	Muslim	Married	>05 minutes	Emergency	Specialized	General	General surgery	Yes	No	No	Don't remember	Yes	Yes	No	No	Don't remember	Don't remember	No	Yes	Yes	56	1		5e56eafe-d64e-4266-bf49-9349dea6e36c
107	26-40	female	Secondary (9-12)	House wife	Urban	Midwife	Immediately before surgery	Orthodox	Married	<05 minutes	Emergency	General	Spinal	Gyn/Obs	Yes	No	Yes	No	Yes	Yes	Yes	No	Yes	No	No	Yes	Yes	107	1		62480c1c-6814-4766-9a8d-2e943c45ce50
40	>60	female	Unable to read and write	House wife	Rural	didn't know	Immediately before surgery	Orthodox	Married	<05 minutes	Elective	Specialized	Spinal	General surgery	Yes	No	No	No	Yes	No	Yes	No	No	No	No	Yes	Yes	40	1		66f00ec5-c208-4d12-b81b-4a2f58de4428
43	18-25	female	Secondary (9-12)	House wife	Urban	didn't know	Immediately before surgery	Muslim	Married	>05 minutes	Emergency	Specialized	Spinal	Gyn/Obs	Yes	No	No	No	Yes	No	No	No	Yes	No	Yes	Yes	Yes	43	1		6743360e-d3bc-4d59-b601-1415ff1fca5a
8	18-25	male	Diploma	Other	Rural	didn't know	On the day of surgery	Orthodox	Single	<05 minutes	Emergency	Specialized	Spinal	Orthopedic	don't remember	No	No	No	No	Don't remember	Don't remember	No	No	No	Don't remember	Yes	Yes	8	1		6a5637d2-7596-4fa3-9ee1-9320a1c499c4
96	18-25	female	Secondary (9-12)	Government employee	Urban	Senior physician	Immediately before surgery	Orthodox	Married	>05 minutes	Emergency	General	General	Gyn/Obs	Yes	No	No	No	Yes	Yes	Yes	Yes	Yes	No	Yes	Yes	Yes	96	1		6bf6844c-7d9f-4b27-81bb-a37d9d4ace3a
82	26-40	female	Degree	Government employee	Urban	Resident	The day before date of surgery	Orthodox	Married	>05 minutes	Emergency	General	Spinal	Orthopedic	Yes	No	No	Yes	Yes	Yes	Yes	No	Yes	No	Yes	Yes	Yes	82	1		6ce4641d-245b-4240-bf00-1b381cff69a8
58	>60	male	Unable to read and write	Farmer	Rural	didn't know	The day before date of surgery	Orthodox	Married	<05 minutes	Elective	Specialized	General	General surgery	Yes	No	No	No	Yes	Yes	Yes	Yes	Yes	No	Yes	Yes	Yes	58	1		6ee7d7bf-4df7-4065-a613-4a918e037a6f
126	26-40	female	Secondary (9-12)	Government employee	Urban	Senior physician	Immediately before surgery	Orthodox	Married	<05 minutes	Emergency	General	Spinal	Gyn/Obs	Yes	No	No	No	Yes	Yes	Yes	Yes	Yes	No	Yes	Yes	Yes	126	1		6eeca9f6-8d39-4269-9205-cf0882afba1f
79	41-60	male	Degree	Government employee	Urban	didn't know	The day before date of surgery	Orthodox	Married	>05 minutes	Emergency	Specialized	General	General surgery	Yes	Yes	Yes	Yes	Yes	Yes	Yes	Yes	Yes	No	No	Yes	Yes	79	1		70b11a22-65b4-4452-b5b0-b80a511fc2ba
101	>60	male	Unable to read and write	Farmer	Urban	nurse	The day before date of surgery	Orthodox	Married	>05 minutes	Elective	General	General	General surgery	Yes	No	No	No	Yes	Yes	Yes	Yes	Yes	No	No	Yes	Yes	101	1		71b3d99e-1b6b-41fe-8fff-18c7c74b409b
98	41-60	female	Unable to read and write	Farmer	Rural	Senior physician	The day before date of surgery	Orthodox	Married	>05 minutes	Elective	General	General	Gyn/Obs	Yes	No	No	No	Yes	Yes	Yes	Yes	Yes	No	No	Yes	Yes	98	1		729360f9-ab70-496a-be96-8fbf1ff05d88
117	26-40	female	Degree	House wife	Urban	Senior physician	Immediately before surgery	Orthodox	Married	<05 minutes	Emergency	General	Spinal	Gyn/Obs	Yes	No	No	No	Yes	Yes	Yes	Yes	Yes	No	Yes	Yes	Yes	117	1		734250f4-9742-487d-a45e-4f89aea06034
54	26-40	male	able to read and write	Farmer	Rural	didn't know	Immediately before surgery	Orthodox	Married	>05 minutes	Emergency	Specialized	General	General surgery	don't remember	Yes	No	No	Yes	Yes	No	No	Yes	No	Yes	Yes	Yes	54	1		77c5aa27-027c-4f49-a607-5293138651c3
106	41-60	female	Unable to read and write	Farmer	Urban	nurse	The day before date of surgery	Orthodox	Married	>05 minutes	Elective	General	General	Gyn/Obs	Yes	No	No	No	Yes	Yes	Yes	Yes	Yes	No	No	Yes	Yes	106	1		7994a96f-776f-446f-9f02-8b488e899662
116	26-40	female	Secondary (9-12)	Government employee	Urban	Senior physician	On the operation table	Orthodox	Married	<05 minutes	Emergency	General	Spinal	Gyn/Obs	Yes	No	Yes	No	Yes	Yes	Yes	No	No	No	No	Yes	Yes	116	1		7a26c594-b407-4679-97b8-52fda0cbb42c
70	18-25	female	Secondary (9-12)	House wife	Urban	Senior physician	The day before date of surgery	Orthodox	Married	<05 minutes	Elective	Specialized	General	Gyn/Obs	Yes	No	No	No	No	No	Yes	No	Yes	Yes	Yes	Yes	Yes	70	1		7cd339df-44b7-4a07-9caa-55666869d50b
45	18-25	female	primary(1-8)	Other	Rural	didn't know	Immediately before surgery	Orthodox	Single	<05 minutes	Emergency	Specialized	General	Orthopedic	Yes	No	No	No	No	Yes	No	No	No	No	No	Yes	Yes	45	1		7eaba8bb-3b10-4035-9ecb-6b1343f1d698
81	26-40	female	primary(1-8)	House wife	Urban	didn't know	The day before date of surgery	Muslim	Married	<05 minutes	Emergency	Specialized	Spinal	Orthopedic	Yes	No	No	No	Yes	Yes	Yes	No	Yes	No	Yes	Yes	Yes	81	1		7f53fa65-1de1-46c9-a47c-e5dd7db52b80
103	>60	male	Unable to read and write	Farmer	Rural	nurse	On the day of surgery	Orthodox	widowed	>05 minutes	Elective	General	General	General surgery	Yes	No	No	No	Yes	No	Yes	Yes	Yes	No	No	Yes	Yes	103	1		830c9d3d-c5cd-4d8b-bfc8-9c66b2188ce5
72	18-25	male	Secondary (9-12)	Other	Urban	didn't know	Immediately before surgery	Orthodox	Single	<05 minutes	Emergency	Specialized	Spinal	Orthopedic	Yes	No	Yes	No	Yes	Yes	Yes	No	Yes	No	Yes	Yes	Yes	72	1		83babf31-be7e-421d-bc1c-bfd31c1f6648
15	>60	male	able to read and write	Farmer	Rural	didn't know	On the day of surgery	Orthodox	Married	<05 minutes	Emergency	Specialized	General	Orthopedic	Yes	Yes	No	No	Yes	Yes	Yes	No	Yes	No	No	Yes	Yes	15	1		85534315-68ea-4810-8a0b-30e3d0bc1fdd
89	18-25	female	primary(1-8)	Other	Rural	Senior physician	On the day of surgery	Orthodox	Single	>05 minutes	Emergency	General	General	Orthopedic	Yes	No	No	No	No	No	Yes	No	Yes	No	No	Yes	Yes	89	1		891f486d-7df6-4b5e-b957-d9381b2aa8ee
115	26-40	female	Degree	Government employee	Urban	Senior physician	Immediately before surgery	Orthodox	Married	>05 minutes	Emergency	General	Spinal	Gyn/Obs	Yes	Yes	Yes	No	Yes	No	Yes	Yes	Yes	No	Yes	Yes	Yes	115	1		8c49c1dc-7cbd-4626-a098-6d4ff16c9380
46	>60	male	Unable to read and write	Farmer	Rural	didn't know	On the day of surgery	Orthodox	Married	<05 minutes	Emergency	Specialized	Spinal	Orthopedic	Yes	No	No	No	Yes	No	No	No	No	No	Yes	No	No	46	1		8e0bbac1-cd3f-4474-b4ea-c18ff62a8015
6	18-25	male	primary(1-8)	Other	Urban	didn't know	The day before date of surgery	Orthodox	Single	<05 minutes	Elective	Specialized	Spinal	Orthopedic	Yes	Yes	Don't remember	No	Yes	No	Yes	Yes	Yes	No	Yes	Yes	Yes	6	1		8edbcb7c-5a97-477c-b66b-d2a783e60c60
32	41-60	male	able to read and write	Farmer	Rural	didn't know	The day before date of surgery	Orthodox	Married	<05 minutes	Elective	Specialized	Spinal	General surgery	Yes	No	No	No	Yes	Yes	Yes	No	Yes	No	Yes	Yes	Yes	32	1		9171c322-e749-4342-95fc-059d0fba692e
24	26-40	male	Diploma	daily laborer	Rural	Senior physician	The day before date of surgery	Orthodox	Single	<05 minutes	Emergency	Specialized	General	General surgery	No	No	No	No	Yes	Yes	Yes	No	Yes	No	Yes	Yes	Yes	24	1		93438a09-4779-4f97-a10d-a0cef5a1d34b
65	>60	male	Unable to read and write	Farmer	Rural	didn't know	The day before date of surgery	Orthodox	Married	>05 minutes	Elective	Specialized	General	General surgery	Yes	No	No	Don't remember	Yes	Yes	Yes	No	Yes	Don't remember	No	Yes	Yes	65	1		96018045-2147-411f-a5ee-70245e7adf7d
64	18-25	male	Degree	Other	Urban	Resident	Immediately before surgery	Orthodox	Single	<05 minutes	Emergency	Specialized	General	General surgery	Yes	No	No	Yes	Yes	No	Yes	No	Yes	No	No	Yes	Yes	64	1		96884081-6280-4324-a663-b0ee64fb6a8c
110	26-40	female	primary(1-8)	House wife	Urban	nurse	Immediately before surgery	Muslim	Married	<05 minutes	Emergency	General	Spinal	Gyn/Obs	Yes	No	No	No	Yes	No	Yes	No	No	No	No	Yes	Yes	110	1		97ab49e2-9312-4824-9702-0a0c4604a352
51	26-40	female	Degree	Government employee	Urban	Midwife	The day before date of surgery	Orthodox	Married	>05 minutes	Elective	Specialized	Spinal	Gyn/Obs	Yes	Yes	Yes	No	No	Yes	No	Yes	Yes	No	No	Yes	Yes	51	1		981b727e-4d23-4c46-91a4-0f01d139c921
53	41-60	male	able to read and write	Other	Rural	didn't know	Immediately before surgery	Orthodox	Married	<05 minutes	Emergency	Specialized	General	General surgery	Yes	Yes	Yes	No	Yes	No	Yes	No	Yes	No	Yes	Yes	Yes	53	1		98d828fc-1f90-4b2e-a3e9-9cbe76677ffc
55	41-60	male	Diploma	Government employee	Urban	didn't know	Immediately before surgery	Orthodox	Married	<05 minutes	Emergency	Specialized	General	General surgery	Yes	No	No	No	Yes	Yes	No	Yes	Yes	No	Yes	No	Yes	55	1		9b86ffd0-ca03-4607-acab-68454559777d
124	41-60	male	Degree	Government employee	Urban	Senior physician	The day before date of surgery	Orthodox	Married	>05 minutes	Elective	General	Spinal	Orthopedic	Yes	No	No	No	Yes	No	Yes	Yes	Yes	No	Yes	Yes	Yes	124	1		a28f36e3-602e-4302-b031-ea4462129467
21	41-60	male	Unable to read and write	Farmer	Rural	Senior physician	The day before date of surgery	Orthodox	Married	<05 minutes	Emergency	Specialized	Spinal	General surgery	No	No	No	No	Yes	No	No	Yes	No	No	No	Yes	Yes	21	1		a3aaca97-3900-41af-a067-cd0b366b6a87
50	26-40	female	Diploma	Government employee	Urban	Senior physician	On the day of surgery	Orthodox	Married	>05 minutes	Elective	Specialized	Spinal	Gyn/Obs	Yes	Yes	Yes	Yes	Yes	Yes	Yes	Yes	Yes	No	Yes	Yes	Yes	50	1		a53c4969-1219-446b-ab42-5b2d8a81adcb
112	26-40	male	Degree	Government employee	Urban	Senior physician	The day before date of surgery	Orthodox	Married	>05 minutes	Elective	General	General	General surgery	Yes	No	No	No	Yes	No	Yes	Yes	Yes	No	Yes	Yes	Yes	112	1		a68483ee-421b-41a2-bedb-bdf042280ad5
44	41-60	male	primary(1-8)	Farmer	Rural	didn't know	On the day of surgery	Orthodox	Married	>05 minutes	Elective	Specialized	General	General surgery	Yes	Yes	No	No	Yes	Yes	Yes	No	Yes	No	No	Yes	Yes	44	1		a86b588c-107a-452a-9c67-9316f233e0c4
90	41-60	male	Secondary (9-12)	Other	Urban	Senior physician	On the day of surgery	Orthodox	Married	<05 minutes	Elective	General	Spinal	Orthopedic	No	No	No	No	No	No	Yes	Yes	Yes	No	No	Yes	Yes	90	1		a973cf4a-e571-44d7-b3e1-95e8c04058a6
121	18-25	female	Secondary (9-12)	House wife	Urban	Senior physician	Immediately before surgery	Orthodox	Married	<05 minutes	Emergency	General	General	General surgery	Yes	No	No	No	Yes	Yes	Yes	Yes	Yes	No	Yes	Yes	Yes	121	1		aa50074d-ebe3-48f9-bdb9-3a04e1e43faa
28	18-25	female	Secondary (9-12)	Other	Rural	didn't know	On the day of surgery	Orthodox	Single	>05 minutes	Emergency	Specialized	General	General surgery	Yes	No	No	No	Yes	Yes	No	No	Yes	No	Yes	Yes	Yes	28	1		ad5684a9-5ed8-4a0d-b124-33d6933fa3f5
3	41-60	male	primary(1-8)	Farmer	Rural	didn't know	On the day of surgery	Orthodox	Married	>05 minutes	Emergency	Specialized	General	Orthopedic	Yes	No	No	No	Yes	No	Yes	No	Yes	No	No	Yes	Yes	3	1		ae4d22ab-44d8-41da-8f44-486cbb22423a
11	18-25	female	Secondary (9-12)	House wife	Urban	didn't know	Immediately before surgery	Orthodox	Married	<05 minutes	Emergency	Specialized	Spinal	Gyn/Obs	Yes	No	No	No	Yes	No	Yes	No	Yes	No	No	Yes	Yes	11	1		b25e1e5c-e01e-4631-a4dc-a748674e0c75
37	18-25	female	Secondary (9-12)	Private employee	Urban	didn't know	The day before date of surgery	Orthodox	Married	<05 minutes	Elective	Specialized	Spinal	Gyn/Obs	Yes	Yes	Yes	No	No	No	No	No	Yes	No	No	Yes	Yes	37	1		b500a95b-b177-484c-b850-c0c313552a3a
123	18-25	female	Secondary (9-12)	House wife	Urban	Midwife	Immediately before surgery	Orthodox	Married	<05 minutes	Emergency	General	Spinal	Gyn/Obs	Yes	No	No	No	Yes	Yes	Yes	Yes	No	No	No	Yes	Yes	123	1		b6371ece-b02c-4bdc-9d9a-c6ed31ac2a4c
104	41-60	male	able to read and write	Farmer	Rural	nurse	The day before date of surgery	Orthodox	Divorced	<05 minutes	Elective	General	General	General surgery	Yes	No	No	No	Yes	No	Yes	Yes	Yes	No	No	Yes	Yes	104	1		b8a385d6-943b-4d9f-8b73-c8fb936aee32
27	41-60	female	Unable to read and write	Farmer	Rural	didn't know	The day before date of surgery	Orthodox	Married	>05 minutes	Emergency	Specialized	Spinal	General surgery	Yes	Yes	No	No	Yes	Yes	Yes	No	Yes	No	Yes	Yes	Yes	27	1		bc10ea66-4ab1-4cd6-9532-c8621191b930
113	26-40	female	primary(1-8)	private business	Urban	Senior physician	Immediately before surgery	Muslim	Married	<05 minutes	Emergency	General	Spinal	Gyn/Obs	Yes	No	Yes	No	Yes	Yes	Yes	Yes	No	No	No	Yes	Yes	113	1		bfb3093e-1ca2-405e-9540-07b8a72e5f6d
120	18-25	male	Secondary (9-12)	Other	Urban	Senior physician	On the day of surgery	Orthodox	Single	<05 minutes	Emergency	General	General	General surgery	Yes	No	No	No	Yes	Yes	Yes	Yes	Yes	No	No	Yes	Yes	120	1		c093f314-81a4-4123-9b6b-2ce78bd62cda
87	41-60	female	Unable to read and write	Farmer	Rural	Senior physician	The day before date of surgery	Orthodox	Married	<05 minutes	Emergency	General	General	Orthopedic	Yes	No	No	No	Yes	No	No	No	Yes	No	No	Yes	Yes	87	1		c3093d3e-17a7-4852-b1b8-2b6547985b67
18	26-40	male	Unable to read and write	Farmer	Rural	didn't know	Immediately before surgery	Orthodox	Married	<05 minutes	Elective	Specialized	Spinal	General surgery	Yes	Yes	No	No	Yes	Yes	Yes	No	Yes	No	No	Don't remember	Yes	18	1		c5f886e1-2f0b-42cd-8b43-163878f32b5a
33	41-60	male	Secondary (9-12)	Other	Urban	Resident	On the day of surgery	Orthodox	Married	<05 minutes	Emergency	Specialized	General	General surgery	Yes	Yes	No	No	No	No	Yes	No	No	No	No	Yes	Yes	33	1		c90979e4-b0c2-43a6-ad56-18810026c318
57	26-40	male	Secondary (9-12)	Government employee	Urban	didn't know	The day before date of surgery	Orthodox	Married	>05 minutes	Emergency	Specialized	General	General surgery	Yes	No	No	No	Yes	Yes	Yes	No	Yes	No	Yes	Yes	Yes	57	1		ca8f7341-a856-4700-a66d-f359d722b05a
122	41-60	male	Unable to read and write	Farmer	Rural	Senior physician	The day before date of surgery	Orthodox	Divorced	<05 minutes	Elective	General	Spinal	Orthopedic	Yes	No	No	No	Yes	Yes	Yes	No	Yes	No	Yes	Yes	Yes	122	1		cd4cd14c-a69d-4391-a177-6289084156da
85	26-40	female	Unable to read and write	House wife	Urban	Senior physician	The day before date of surgery	Muslim	Married	<05 minutes	Elective	General	General	Orthopedic	Yes	No	No	No	No	No	Yes	No	Yes	No	No	Yes	Yes	85	1		d0afe390-ac2d-4b71-bd98-2092ee3d9cfe
93	26-40	female	primary(1-8)	Private employee	Urban	Senior physician	Immediately before surgery	Orthodox	Married	>05 minutes	Emergency	General	Spinal	Gyn/Obs	No	No	No	No	No	No	No	No	No	No	No	Yes	Yes	93	1		d0d68f81-512a-4649-abf3-6b9c444f8077
100	41-60	male	Degree	Government employee	Urban	nurse	The day before date of surgery	Orthodox	Married	>05 minutes	Elective	General	General	General surgery	Yes	Yes	No	No	Yes	No	Yes	Yes	Yes	No	Yes	Yes	Yes	100	1		d25c40fe-da4a-4124-8e66-8ab307568571
7	26-40	male	master and above	Government employee	Urban	didn't know	The day before date of surgery	Orthodox	Married	>05 minutes	Elective	Specialized	General	Orthopedic	Yes	No	Yes	No	Yes	Yes	Yes	Yes	Yes	No	Yes	Yes	Yes	7	1		d42bd7f2-ce55-4509-97ef-e7959015620c
114	>60	male	Unable to read and write	Farmer	Rural	nurse	The day before date of surgery	Orthodox	widowed	>05 minutes	Elective	General	General	General surgery	Yes	No	No	No	Yes	Yes	Yes	Yes	Yes	No	Yes	Yes	Yes	114	1		d443e341-f2f1-426a-a6ba-674a7d33e399
23	41-60	male	Secondary (9-12)	private business	Urban	Senior physician	The day before date of surgery	Orthodox	Married	<05 minutes	Emergency	Specialized	General	Orthopedic	No	No	No	No	Yes	No	No	Yes	Yes	No	No	Yes	Yes	23	1		d53117b3-bf13-4e2e-8bcc-d9e05a0ac6c7
92	41-60	female	Unable to read and write	House wife	Rural	Senior physician	The day before date of surgery	Orthodox	Married	>05 minutes	Elective	General	General	Gyn/Obs	Yes	No	No	No	No	Yes	Yes	Yes	Yes	No	Yes	Yes	Yes	92	1		d57963e8-3087-46c2-a08e-1af70cbf8654
125	26-40	female	Secondary (9-12)	House wife	Urban	nurse	Immediately before surgery	Orthodox	Married	<05 minutes	Emergency	General	Spinal	Gyn/Obs	Yes	No	No	No	Yes	No	Yes	Yes	Yes	No	No	Yes	Yes	125	1		d57a294d-6ab4-4b1f-9c22-5c853017f94d
95	26-40	female	Secondary (9-12)	House wife	Urban	Senior physician	Immediately before surgery	Orthodox	Married	>05 minutes	Elective	General	Spinal	Gyn/Obs	No	No	No	No	Yes	Yes	Yes	Yes	Yes	No	Yes	Yes	Yes	95	1		d6e5b3c1-02de-48a4-bec3-def7bcb600eb
60	26-40	female	primary(1-8)	daily laborer	Urban	didn't know	On the operation table	Orthodox	Divorced	>05 minutes	Emergency	Specialized	General	General surgery	Yes	No	Don't remember	Don't remember	Don't remember	Yes	No	No	No	No	Yes	Yes	Yes	60	1		dbb859f9-dccd-431a-b834-e32cb67c653b
16	26-40	female	Secondary (9-12)	Private employee	Urban	Resident	The day before date of surgery	Orthodox	Divorced	<05 minutes	Emergency	Specialized	Spinal	General surgery	Yes	Yes	Yes	Yes	Yes	Yes	Yes	No	Don't remember	Don't remember	Yes	Yes	Yes	16	1		ddcfb926-50ec-446f-a816-6ced420d2e72
10	18-25	female	Secondary (9-12)	House wife	Rural	didn't know	Immediately before surgery	Orthodox	Married	<05 minutes	Emergency	Specialized	Spinal	Gyn/Obs	Yes	No	No	No	No	No	Yes	No	Yes	No	No	Yes	Yes	10	1		e786c213-7274-4e6c-be4a-c2baee506b7d
78	41-60	male	able to read and write	Government employee	Rural	nurse	The day before date of surgery	Orthodox	Married	>05 minutes	Elective	Specialized	General	General surgery	Yes	No	No	No	Yes	No	Yes	No	No	No	Yes	Yes	Yes	78	1		e7c3d428-707d-437d-a767-32e6fd8e315f
99	>60	male	Unable to read and write	Farmer	Rural	Senior physician	The day before date of surgery	Orthodox	Married	>05 minutes	Elective	General	General	General surgery	Yes	No	No	No	Yes	Yes	Yes	Yes	Yes	No	Yes	Yes	Yes	99	1		e910fba1-5abe-4684-aa36-5892a13a3b3b
13	18-25	male	able to read and write	Farmer	Rural	didn't know	The day before date of surgery	Orthodox	Single	<05 minutes	Emergency	Specialized	Spinal	Orthopedic	Yes	No	No	No	Yes	No	Yes	Yes	Yes	No	Yes	Yes	Yes	13	1		edc0af45-60b9-44b7-9255-9a9530aa3d63
30	26-40	male	Secondary (9-12)	Other	Urban	Resident	The day before date of surgery	Orthodox	Married	>05 minutes	Emergency	Specialized	General	General surgery	Yes	No	No	No	Yes	Yes	Yes	No	Don't remember	Yes	Yes	Don't remember	Yes	30	1		ee994e8d-ba23-4348-bd1d-a6b4333471ab
69	18-25	male	Secondary (9-12)	Other	Rural	didn't know	Immediately before surgery	Orthodox	Married	>05 minutes	Emergency	Specialized	General	Orthopedic	Yes	Yes	Yes	No	Yes	Yes	Yes	No	Yes	No	Yes	Yes	Yes	69	1		f029efd3-1e0b-472d-af27-e4b668bbf64f
42	18-25	female	Degree	Government employee	Urban	Senior physician	Immediately before surgery	Orthodox	Married	>05 minutes	Emergency	Specialized	Spinal	Gyn/Obs	Yes	No	No	No	Yes	Yes	No	No	Yes	No	Yes	Yes	Yes	42	1		f04c985f-5299-4d8d-9157-efce1aea79a3
74	41-60	male	able to read and write	Farmer	Rural	didn't know	On the operation table	Orthodox	Married	<05 minutes	Emergency	Specialized	General	General surgery	No	No	No	No	Don't remember	No	No	No	Yes	No	No	Yes	Yes	74	1		f18b9f49-9a76-4712-b9db-398badbce2e2
39	26-40	male	Secondary (9-12)	Private employee	Rural	didn't know	Immediately before surgery	Orthodox	Married	>05 minutes	Elective	Specialized	Spinal	Orthopedic	Yes	No	No	No	No	No	Yes	No	No	No	Yes	Yes	Yes	39	1		f350396f-38f5-407f-9601-6feefb7570b6
12	18-25	female	Secondary (9-12)	House wife	Rural	didn't know	Immediately before surgery	Orthodox	Married	<05 minutes	Emergency	Specialized	Spinal	Gyn/Obs	Yes	No	No	No	Yes	Yes	Yes	No	Yes	No	No	Yes	Yes	12	1		f7a5fd57-2494-4305-b3c6-fd4550040f58
67	26-40	male	able to read and write	daily laborer	Rural	didn't know	The day before date of surgery	Muslim	Married	<05 minutes	Elective	Specialized	Spinal	Orthopedic	Yes	No	Yes	No	Yes	Yes	Yes	No	Yes	No	Yes	Yes	Yes	67	1		f7c18ba3-fdd5-4975-84ca-80ccd6d1609c
108	26-40	female	Secondary (9-12)	private business	Urban	Senior physician	Immediately before surgery	Orthodox	Married	<05 minutes	Emergency	General	Spinal	Gyn/Obs	Yes	No	Yes	No	Yes	Yes	Yes	Yes	Yes	No	Yes	Yes	Yes	108	1		f8cc7dd7-808b-4e3e-adb5-7eff2e18454f
111	>60	male	Unable to read and write	Farmer	Rural	Senior physician	On the day of surgery	Orthodox	Divorced	>05 minutes	Elective	General	General	General surgery	Yes	No	No	No	Yes	No	Yes	Yes	Yes	No	Yes	Yes	Yes	111	1		f9fb5cfe-6e6e-456c-9096-25030fd4942a
14	41-60	male	able to read and write	Farmer	Rural	didn't know	On the day of surgery	Orthodox	Married	>05 minutes	Emergency	Specialized	General	General surgery	Yes	Yes	Yes	No	Yes	Yes	Yes	No	Yes	No	No	Yes	Yes	14	1		fc484ad4-ef5b-4470-9fcc-08f340b361f9
9	18-25	female	Degree	Government employee	Urban	Senior physician	Immediately before surgery	Orthodox	Married	>05 minutes	Emergency	Specialized	Spinal	Gyn/Obs	Yes	Yes	No	No	Yes	No	Yes	No	No	No	Yes	Yes	Yes	9	1		fd01b057-612e-4e61-a6f8-9a0a3a12c20a
127	26-40	female	Degree	Government employee	Urban	Senior physician	Immediately before surgery	Orthodox	Married	<05 minutes	Emergency	General	Spinal	Gyn/Obs	Yes	No	Yes	No	Yes	Yes	Yes	Yes	Yes	No	Yes	Yes	Yes	127	1		e730c636-fb1f-4672-82ab-84fb6cbfb3f4
128	26-40	female	Secondary (9-12)	House wife	Urban	Midwife	Immediately before surgery	Orthodox	Married	<05 minutes	Emergency	General	Spinal	Gyn/Obs	Yes	No	Yes	No	Yes	Yes	Yes	Yes	Yes	No	No	Yes	Yes	128	1		5107e9a8-3fb9-4773-9d33-ddea321cf850
129	41-60	male	able to read and write	private business	Urban	nurse	On the day of surgery	Muslim	Married	<05 minutes	Emergency	General	General	General surgery	Yes	No	No	No	Yes	No	Yes	Yes	Yes	No	No	Yes	Yes	129	1		3f2d20c3-321a-44e4-8c1d-d43f13150f7f
130	26-40	female	Secondary (9-12)	House wife	Urban	Midwife	Immediately before surgery	Orthodox	Married	<05 minutes	Emergency	General	Spinal	Gyn/Obs	Yes	No	Yes	No	Yes	No	Yes	Yes	No	No	No	Yes	Yes	130	1		68a44d12-2c26-4409-8674-2f07cd07cc2a
131	18-25	female	Secondary (9-12)	House wife	Urban	Midwife	Immediately before surgery	Orthodox	Married	<05 minutes	Emergency	General	Spinal	Gyn/Obs	Yes	No	Yes	No	Yes	Yes	Yes	Yes	Yes	No	No	Yes	Yes	131	1		95e02028-9b81-4bac-bcb6-76066ac96fe5
132	26-40	female	Secondary (9-12)	House wife	Urban	Midwife	Immediately before surgery	Orthodox	Married	<05 minutes	Emergency	General	Spinal	Gyn/Obs	Yes	No	Yes	No	Yes	No	Yes	Yes	Yes	No	No	Yes	Yes	132	1		c975c753-07e5-44c9-86b9-455456bd2a7e
133	26-40	female	primary(1-8)	House wife	Urban	Senior physician	Immediately before surgery	Orthodox	Married	<05 minutes	Emergency	General	General	Gyn/Obs	Yes	No	No	No	Yes	Yes	No	No	No	No	No	Yes	Yes	133	1		037a37a9-395b-4cb0-bddf-38cda3c3aad2
134	18-25	female	Secondary (9-12)	House wife	Urban	Midwife	Immediately before surgery	Orthodox	Married	<05 minutes	Emergency	General	Spinal	Gyn/Obs	Yes	No	No	No	Yes	Yes	No	No	No	No	No	Yes	Yes	134	1		e2052888-240c-4d14-bc56-e7999a97c711
135	41-60	female	Unable to read and write	Farmer	Rural	Senior physician	The day before date of surgery	Orthodox	widowed	>05 minutes	Elective	General	General	Gyn/Obs	Yes	No	No	No	Yes	Yes	Yes	Yes	Yes	No	No	Yes	Yes	135	1		f2f32544-182e-4346-a7d8-988acf275606
136	41-60	male	Degree	Government employee	Urban	Senior physician	The day before date of surgery	Orthodox	Divorced	>05 minutes	Elective	General	General	Orthopedic	Yes	No	Yes	No	Yes	No	Yes	Yes	Yes	No	Yes	Yes	Yes	136	1		4544cf63-16e2-4187-9400-b1c015332783
137	41-60	male	primary(1-8)	private business	Urban	nurse	The day before date of surgery	Orthodox	Married	<05 minutes	Elective	General	General	General surgery	Yes	No	No	No	Yes	No	Yes	Yes	Yes	No	Yes	Yes	Yes	137	1		3e8a752d-746d-4ed2-943c-1434239c5199
138	41-60	male	Unable to read and write	Farmer	Rural	Senior physician	The day before date of surgery	Orthodox	Married	<05 minutes	Elective	General	General	Orthopedic	Yes	No	No	No	Yes	No	Yes	Yes	Yes	No	No	Yes	Yes	138	1		ab9f20e8-4449-44fa-bcac-8dd9f4a8f7ba
139	26-40	female	Secondary (9-12)	House wife	Urban	nurse	Immediately before surgery	Orthodox	Married	<05 minutes	Emergency	General	General	Gyn/Obs	Yes	No	No	No	No	Yes	Yes	No	No	No	No	Yes	Yes	139	1		b8111afa-9f17-4466-beb8-ed92eed3f3ad
140	41-60	male	Unable to read and write	Farmer	Rural	Senior physician	The day before date of surgery	Orthodox	Married	>05 minutes	Elective	General	General	Orthopedic	Yes	No	No	No	Yes	No	Yes	Yes	Yes	No	Yes	Yes	Yes	140	1		fc1994d4-b8a5-4141-9a76-61b04286ee6e
141	41-60	male	primary(1-8)	Farmer	Rural	Senior physician	On the day of surgery	Orthodox	widowed	>05 minutes	Elective	General	General	General surgery	Yes	No	Yes	No	Yes	No	Yes	Yes	Yes	No	No	Yes	Yes	141	1		f039bf0b-5267-46bb-b642-2045fc68e2ff
142	18-25	female	Secondary (9-12)	House wife	Urban	Senior physician	Immediately before surgery	Orthodox	Married	<05 minutes	Emergency	General	Spinal	Gyn/Obs	Yes	No	No	No	No	Yes	Yes	No	No	No	No	Yes	Yes	142	1		576094e9-9d20-4d83-abd3-23e309c5a77b
143	18-25	female	Secondary (9-12)	House wife	Urban	Senior physician	The day before date of surgery	Orthodox	Married	<05 minutes	Elective	General	General	Gyn/Obs	Yes	No	No	Yes	No	Yes	Yes	Yes	Yes	No	Yes	Yes	Yes	143	1		fb0ef34c-5ff9-4476-b1c6-c428738fc37c
144	41-60	male	primary(1-8)	Government employee	Urban	Resident	On the day of surgery	Orthodox	Divorced	<05 minutes	Emergency	General	Spinal	General surgery	Yes	No	No	No	Yes	Yes	No	No	No	No	No	Yes	Yes	144	1		3929887a-7d7c-4ce7-a61f-30e23aa9f749
145	26-40	female	Diploma	Government employee	Urban	Midwife	Immediately before surgery	Orthodox	Married	<05 minutes	Emergency	General	Spinal	Gyn/Obs	Yes	No	No	No	Yes	Yes	Yes	Yes	Yes	No	Yes	Yes	Yes	145	1		ed3be791-f5a6-4956-97e3-437547add717
146	26-40	female	Secondary (9-12)	House wife	Urban	nurse	Immediately before surgery	Orthodox	Married	<05 minutes	Emergency	General	Spinal	Gyn/Obs	Yes	No	Yes	No	Yes	Yes	Yes	Yes	Yes	No	No	Yes	Yes	146	1		82437307-ac08-45d7-bb72-5a046cba20db
147	41-60	male	Unable to read and write	Farmer	Rural	nurse	The day before date of surgery	Orthodox	widowed	>05 minutes	Elective	General	General	General surgery	Yes	No	Yes	No	Yes	Yes	Yes	Yes	Yes	No	Yes	Yes	Yes	147	1		a0bb7d8f-35bf-445e-8a16-1b251b87edbf
148	>60	male	Unable to read and write	Farmer	Rural	nurse	The day before date of surgery	Orthodox	Divorced	>05 minutes	Elective	General	General	General surgery	Yes	No	Yes	No	Yes	Yes	Yes	Yes	Yes	No	Yes	Yes	Yes	148	1		ebdc076d-acfb-4734-9e57-d948001b3695
149	26-40	female	Degree	Government employee	Urban	Midwife	Immediately before surgery	Orthodox	Married	<05 minutes	Emergency	General	Spinal	Gyn/Obs	Yes	No	Yes	No	Yes	Yes	Yes	No	No	No	No	Yes	Yes	149	1		544b76bf-9585-4422-829d-9e87a0f86ab2
150	41-60	male	Unable to read and write	Farmer	Rural	nurse	The day before date of surgery	Orthodox	widowed	>05 minutes	Elective	General	General	Orthopedic	Yes	No	No	No	Yes	Yes	Yes	Yes	Yes	No	No	Yes	Yes	150	1		447daec0-1e89-4d85-8266-a5a07e5a7cea
151	41-60	female	Unable to read and write	Farmer	Rural	Senior physician	The day before date of surgery	Orthodox	Married	>05 minutes	Elective	General	General	Gyn/Obs	Yes	No	Yes	No	Yes	Yes	Yes	Yes	Yes	No	Yes	Yes	Yes	151	1		eb8981fe-a390-47d8-8a3b-408125e45cec
152	>60	male	Unable to read and write	Farmer	Rural	nurse	Immediately before surgery	Orthodox	widowed	<05 minutes	Emergency	General	General	Orthopedic	Yes	No	Yes	No	Yes	Yes	Yes	Yes	Yes	No	No	Yes	Yes	152	1		ddc24d98-991e-4107-9bff-df04e4481559
153	41-60	female	Unable to read and write	Farmer	Rural	didn't know	Immediately before surgery	Orthodox	Married	>05 minutes	Emergency	Specialized	General	General surgery	Yes	No	No	No	Yes	No	Yes	No	Yes	No	Yes	Yes	Yes	153	1		9da6d032-88be-47f0-a602-b07da56b6269
154	41-60	male	primary(1-8)	Farmer	Rural	didn't know	On the day of surgery	Orthodox	Married	>05 minutes	Elective	Specialized	General	General surgery	No	No	No	No	Yes	Yes	Yes	No	Yes	No	No	Yes	Yes	154	1		44fdb9e3-14f6-4a75-905a-362443847222
155	26-40	female	Secondary (9-12)	House wife	Urban	Midwife	Immediately before surgery	Orthodox	Married	>05 minutes	Emergency	Specialized	Spinal	Gyn/Obs	Yes	Yes	No	No	Yes	Yes	Yes	No	Yes	No	Yes	Yes	Yes	155	1		678ce8e9-a209-4d54-8bbc-a9495f4966c1
156	>60	male	Unable to read and write	Farmer	Rural	didn't know	Immediately before surgery	Orthodox	Married	<05 minutes	Elective	Specialized	General	General surgery	Yes	No	No	No	No	No	Yes	No	Yes	No	No	Yes	Yes	156	1		f494a73f-6052-4836-8ed4-fa60a3829e87
157	18-25	male	Secondary (9-12)	Other	Urban	Senior physician	Immediately before surgery	Orthodox	Single	<05 minutes	Elective	Specialized	General	General surgery	Yes	Yes	No	No	Yes	Yes	Yes	No	Yes	No	Yes	Yes	Yes	157	1		b85eadc8-893e-476b-b42b-060fc85618ba
158	26-40	male	Unable to read and write	Farmer	Rural	didn't know	Immediately before surgery	Orthodox	Married	>05 minutes	Elective	Specialized	General	General surgery	Yes	No	No	Yes	Yes	Yes	Yes	No	Yes	No	No	Yes	Yes	158	1		4842d53f-075f-49d1-adad-c06baeca2307
159	41-60	male	primary(1-8)	Farmer	Rural	Senior physician	Immediately before surgery	Orthodox	Married	>05 minutes	Elective	Specialized	General	Orthopedic	Yes	No	No	No	Yes	Yes	Yes	No	Yes	No	No	Yes	Yes	159	1		ae90aff9-c877-4989-a73c-537752ab846e
160	26-40	male	Degree	Government employee	Urban	Senior physician	Immediately before surgery	Orthodox	Single	>05 minutes	Elective	Specialized	General	Orthopedic	Yes	Yes	No	No	Yes	Yes	Yes	No	Yes	No	Yes	Yes	Yes	160	1		e57b11fe-aa6d-4abd-a72e-e9bc8e043ec7
161	18-25	female	Secondary (9-12)	House wife	Rural	Senior physician	Immediately before surgery	Orthodox	Married	<05 minutes	Emergency	Specialized	Spinal	Gyn/Obs	Yes	No	No	No	Yes	Yes	Yes	No	Yes	No	Yes	Yes	Yes	161	1		35ea6a67-58aa-4500-9d0f-38226cec3b9d
162	>60	female	Unable to read and write	Farmer	Rural	didn't know	On the day of surgery	Orthodox	Married	<05 minutes	Elective	Specialized	Spinal	Orthopedic	No	No	No	No	Yes	Don't remember	No	Yes	Yes	No	No	Yes	Yes	162	1		1c309c75-5b39-4849-bdb5-f13b1ce3ded4
163	41-60	male	Unable to read and write	Farmer	Urban	didn't know	The day before date of surgery	Orthodox	Married	<05 minutes	Elective	Specialized	General	General surgery	Yes	No	Don't remember	Don't remember	Yes	No	No	No	Yes	No	No	Yes	Yes	163	1		310817d2-cbb7-4355-844c-647fb2373622
164	26-40	female	primary(1-8)	Farmer	Rural	didn't know	The day before date of surgery	Orthodox	Married	>05 minutes	Emergency	Specialized	General	General surgery	Yes	No	No	No	Yes	Yes	Yes	No	Yes	No	Yes	Yes	Yes	164	1		6d2250e6-cdd3-4d6b-bcde-6f22f7357692
165	26-40	male	Secondary (9-12)	Private employee	Urban	didn't know	The day before date of surgery	Orthodox	Single	<05 minutes	Emergency	Specialized	General	General surgery	No	No	Yes	No	Yes	No	Yes	No	Yes	No	Yes	Yes	Yes	165	1		783bcd40-3024-4ddc-9cae-31c3312acabd
166	26-40	male	Unable to read and write	Farmer	Rural	didn't know	The day before date of surgery	Orthodox	Married	>05 minutes	Elective	Specialized	General	General surgery	Yes	No	No	No	Yes	No	No	No	Yes	No	No	Yes	Yes	166	1		99e1e59d-035d-4cad-9941-86662ed60616
167	41-60	male	Unable to read and write	Farmer	Rural	didn't know	On the day of surgery	Orthodox	Married	<05 minutes	Emergency	Specialized	Spinal	General surgery	don't remember	Don't remember	Don't remember	No	Yes	Yes	No	No	Yes	No	No	Yes	Yes	167	1		6bf311b6-d032-4097-bc1c-6eec05ac7b6c
168	26-40	female	able to read and write	House wife	Urban	Senior physician	The day before date of surgery	Orthodox	Married	>05 minutes	Emergency	Specialized	General	Gyn/Obs	Yes	No	No	No	No	Yes	Yes	No	Yes	No	No	Yes	Yes	168	1		52a8c1c9-e550-487c-a336-c0867e30fcb4
169	41-60	female	primary(1-8)	daily laborer	Urban	didn't know	On the day of surgery	Orthodox	Married	<05 minutes	Emergency	Specialized	General	General surgery	Yes	No	No	No	Yes	Yes	Yes	No	Yes	No	Yes	Yes	Yes	169	1		ef3a94bc-2dc0-4818-a5ee-eb7a79bc2a20
170	41-60	male	able to read and write	Farmer	Rural	didn't know	The day before date of surgery	Orthodox	Married	>05 minutes	Emergency	Specialized	General	General surgery	Yes	No	No	No	Yes	No	Yes	No	Yes	No	Yes	Yes	Yes	170	1		cfae17f3-542f-4fb0-8b0b-8c02862180e9
171	26-40	male	Diploma	Private employee	Urban	Resident	Immediately before surgery	Orthodox	Single	<05 minutes	Emergency	Specialized	General	General surgery	Yes	No	No	No	Yes	Yes	No	No	Yes	No	No	Yes	Yes	171	1		705fdee1-db50-4a59-83b1-9bf0c7a458f0
172	41-60	male	Unable to read and write	Farmer	Rural	didn't know	On the day of surgery	Orthodox	Married	<05 minutes	Elective	Specialized	General	General surgery	Yes	No	No	No	No	No	No	No	Yes	No	No	Yes	Yes	172	1		d844972a-1302-4b2e-afe8-f9353d2c38ed
173	26-40	female	primary(1-8)	House wife	Urban	didn't know	Immediately before surgery	Orthodox	Married	<05 minutes	Emergency	Specialized	Spinal	Gyn/Obs	Yes	No	No	No	No	Yes	No	No	No	No	Yes	Yes	Yes	173	1		aa8c477a-b685-4782-8331-3368d04bab5c
174	26-40	female	Unable to read and write	House wife	Rural	didn't know	Immediately before surgery	Muslim	Married	<05 minutes	Emergency	Specialized	Spinal	Gyn/Obs	Yes	No	No	No	No	No	No	No	No	No	Yes	Yes	Yes	174	1		727c6824-efe6-4d9a-b69a-b1c9472cfce0
175	26-40	male	primary(1-8)	Farmer	Rural	nurse	The day before date of surgery	Orthodox	Married	<05 minutes	Elective	Specialized	General	General surgery	Yes	No	Yes	No	Yes	Yes	No	No	Yes	No	Yes	Yes	Yes	175	1		e6ca7aaa-2a93-4393-8f00-81077b44fddc
176	26-40	male	Diploma	Government employee	Urban	Senior physician	The day before date of surgery	Orthodox	Married	<05 minutes	Elective	Specialized	General	General surgery	Yes	No	No	No	Yes	Yes	Yes	Yes	Yes	No	No	Yes	Yes	176	1		b893b966-1df8-4895-8732-17bb047db91f
177	41-60	male	Unable to read and write	Farmer	Rural	didn't know	On the day of surgery	Orthodox	Married	<05 minutes	Elective	Specialized	Spinal	Orthopedic	Yes	No	No	No	Yes	Yes	No	No	Yes	No	Yes	Yes	Yes	177	1		3aea811c-01ea-4feb-add7-3dbf0363f8df
178	26-40	female	Unable to read and write	House wife	Rural	didn't know	Immediately before surgery	Orthodox	Married	<05 minutes	Emergency	Specialized	Spinal	Gyn/Obs	No	No	No	No	No	Yes	No	No	No	No	No	Yes	Yes	178	1		6a1a9b72-1a2d-49db-ac96-8abf828c8bc1
179	26-40	male	Degree	Government employee	Urban	Senior physician	Immediately before surgery	Orthodox	Married	<05 minutes	Emergency	Specialized	General	General surgery	Yes	No	No	No	Yes	Yes	Yes	No	Yes	No	Yes	Yes	Yes	179	1		34d6a843-1ee5-4941-9fd0-f9e0945c9451
180	41-60	male	able to read and write	Farmer	Rural	nurse	Immediately before surgery	Orthodox	Divorced	<05 minutes	Emergency	Specialized	General	General surgery	Yes	No	No	No	No	Yes	No	No	No	No	No	Yes	Yes	180	1		c00d0feb-050e-49ce-8e09-042bad2ce338
181	41-60	female	Unable to read and write	Farmer	Rural	didn't know	On the day of surgery	Orthodox	Divorced	<05 minutes	Elective	Specialized	Spinal	Gyn/Obs	Yes	No	No	No	Yes	Yes	No	No	No	No	No	Yes	Yes	181	1		6c9898d3-ef20-4609-a744-245ab37eecef
182	26-40	male	Secondary (9-12)	private business	Urban	Resident	The day before date of surgery	Muslim	Married	<05 minutes	Elective	Specialized	Spinal	Orthopedic	Yes	No	No	No	Yes	Yes	Yes	Yes	Yes	No	Yes	Yes	Yes	182	1		c4ac0bb8-78ae-4b90-ab60-aed3703b2a38
183	26-40	male	Secondary (9-12)	daily laborer	Urban	Resident	Immediately before surgery	Orthodox	Married	<05 minutes	Emergency	Specialized	General	General surgery	Yes	No	No	No	No	Yes	No	No	Yes	No	No	Yes	Yes	183	1		32c55777-2419-446c-a0ad-024d59779dee
184	41-60	male	Unable to read and write	Farmer	Rural	didn't know	On the day of surgery	Orthodox	Married	<05 minutes	Elective	Specialized	General	General surgery	Yes	No	No	No	Yes	Yes	No	No	Yes	No	Yes	Yes	Yes	184	1		c838a89c-34b0-4e9c-a0b0-2dfd82546c44
185	18-25	male	primary(1-8)	Other	Urban	nurse	On the day of surgery	Orthodox	Single	<05 minutes	Elective	Specialized	Spinal	Orthopedic	Yes	No	No	No	No	Yes	No	No	Yes	No	No	Yes	Yes	185	1		a5bd9c0b-fbc1-4a7f-8654-53c75f331258
186	26-40	female	Secondary (9-12)	Private employee	Urban	Senior physician	The day before date of surgery	Orthodox	Married	>05 minutes	Elective	Specialized	Spinal	Gyn/Obs	Yes	No	Yes	No	Yes	Yes	Yes	Yes	Yes	No	Yes	Yes	Yes	186	1		d2f6466d-4e08-4168-89c8-ac99f6ee2e1c
187	41-60	male	Unable to read and write	Farmer	Rural	didn't know	On the day of surgery	Orthodox	Divorced	<05 minutes	Elective	Specialized	Spinal	Orthopedic	Yes	No	No	No	No	Yes	No	No	Yes	No	No	Yes	Yes	187	1		5efd832a-4443-4802-9c29-100de46e3c36
188	26-40	male	Degree	Private employee	Urban	Resident	Immediately before surgery	Orthodox	Single	<05 minutes	Emergency	Specialized	General	General surgery	Yes	No	No	No	No	Yes	Yes	No	No	No	Yes	Yes	Yes	188	1		4db9db44-7e40-450b-b7c3-40fd5cd48aa0
189	26-40	male	Diploma	Government employee	Urban	Resident	Immediately before surgery	Orthodox	Single	<05 minutes	Emergency	Specialized	General	General surgery	Yes	No	No	No	Yes	Yes	Yes	No	No	No	Yes	Yes	Yes	189	1		cff52b0d-beff-4565-830c-bd2892993e07
190	26-40	male	primary(1-8)	Farmer	Rural	didn't know	The day before date of surgery	Orthodox	Married	<05 minutes	Elective	Specialized	Spinal	Orthopedic	Yes	No	No	No	Yes	Yes	Yes	No	Yes	No	Yes	Yes	Yes	190	1		46831da9-64a7-4b22-b70b-927f4dab2f45
191	26-40	male	Degree	Government employee	Urban	nurse	Immediately before surgery	Protestant	Single	<05 minutes	Elective	General	Spinal	General surgery	Yes	No	No	No	Yes	Yes	Yes	No	Yes	No	Yes	Yes	Yes	191	1		27a1a244-3fbd-414a-9322-640c20893420
192	26-40	female	Secondary (9-12)	House wife	Urban	Midwife	On the day of surgery	Orthodox	Married	<05 minutes	Emergency	Specialized	Spinal	Gyn/Obs	Yes	No	No	No	No	Yes	No	No	No	No	Yes	Yes	Yes	192	1		90acd722-4ace-489e-865f-719b3b01181f
193	41-60	male	able to read and write	Farmer	Rural	didn't know	The day before date of surgery	Muslim	Divorced	<05 minutes	Elective	Specialized	General	General surgery	Yes	No	No	No	No	No	No	No	Yes	No	No	Yes	Yes	193	1		4e5e79bf-4c39-422c-9b04-418c667cd765
194	41-60	female	primary(1-8)	House wife	Urban	didn't know	The day before date of surgery	Orthodox	Married	<05 minutes	Elective	Specialized	Spinal	Gyn/Obs	Yes	No	No	Yes	Yes	Yes	Yes	No	No	No	Yes	Yes	Yes	194	1		cba331fe-ae28-4c26-91e9-3876056b3469
195	26-40	male	Degree	Private employee	Urban	Resident	The day before date of surgery	Orthodox	Single	>05 minutes	Elective	Specialized	Spinal	Orthopedic	Yes	No	No	Yes	Yes	Yes	Yes	No	Yes	No	Yes	Yes	Yes	195	1		df122ceb-0118-4337-ad1d-7199fb633dc9
196	26-40	male	able to read and write	Farmer	Rural	nurse	Immediately before surgery	Orthodox	Married	<05 minutes	Emergency	General	General	General surgery	Yes	No	No	No	No	Yes	No	No	No	No	Yes	Yes	Yes	196	1		be87e5e3-ff6c-416c-a0fd-a72cf680dc9e
197	41-60	male	able to read and write	private business	Urban	nurse	The day before date of surgery	Orthodox	Married	<05 minutes	Elective	General	Spinal	General surgery	Yes	No	No	No	No	Yes	No	No	No	No	Yes	Yes	Yes	197	1		a2625c18-3ad4-4a68-bcab-50b3c1e39b55
198	26-40	female	Secondary (9-12)	House wife	Urban	nurse	The day before date of surgery	Muslim	Married	<05 minutes	Elective	Specialized	General	General surgery	Yes	Yes	Yes	Yes	Yes	Yes	Yes	No	Yes	No	Yes	Yes	Yes	198	1		f2344dcf-8059-4dc7-ac7b-50b45758d1d2
199	41-60	male	able to read and write	Farmer	Urban	didn't know	The day before date of surgery	Orthodox	widowed	>05 minutes	Elective	Specialized	General	General surgery	Yes	Don't remember	Yes	Don't remember	Yes	Yes	Yes	Yes	Yes	No	Yes	Yes	Yes	199	1		ed7a9757-f011-4136-94c3-ed3cf2486aeb
200	26-40	female	Diploma	Government employee	Urban	Resident	Immediately before surgery	Catholic	Married	<05 minutes	Emergency	Specialized	Spinal	Orthopedic	Yes	Don't remember	Yes	Don't remember	Yes	Don't remember	Yes	No	Yes	No	Yes	Yes	Yes	200	1		86fe78c6-3f2c-43a7-be27-a6add996217e
201	41-60	female	able to read and write	House wife	Urban	didn't know	The day before date of surgery	Muslim	Married	<05 minutes	Elective	Specialized	Spinal	Gyn/Obs	Yes	No	No	No	No	Yes	No	No	Yes	No	Yes	Yes	Yes	201	1		32733af8-aa92-47c0-bdca-ae763764650d
202	41-60	female	Unable to read and write	House wife	Rural	didn't know	The day before date of surgery	Orthodox	Married	<05 minutes	Elective	General	Spinal	Gyn/Obs	Yes	No	No	No	No	No	Yes	No	Yes	No	No	Yes	Yes	202	1		0877b4a3-0eff-4429-a14d-cf4ba24d7c1e
203	26-40	male	Unable to read and write	Farmer	Rural	didn't know	The day before date of surgery	Orthodox	Married	<05 minutes	Elective	General	General	General surgery	Yes	No	No	No	No	Yes	No	No	Yes	No	No	Yes	Yes	203	1		5d2e80e6-7997-4a3a-b8e2-e47ef90ece43
204	41-60	female	Unable to read and write	Farmer	Rural	didn't know	The day before date of surgery	Orthodox	Married	<05 minutes	Elective	General	Spinal	Gyn/Obs	Yes	No	No	No	No	Yes	Yes	No	No	No	No	Yes	Yes	204	1		21d3fd27-ac18-4397-bc51-d793dfe240c0
205	26-40	female	Unable to read and write	House wife	Rural	didn't know	Immediately before surgery	Orthodox	Married	<05 minutes	Emergency	General	Spinal	Gyn/Obs	Yes	No	No	No	Don't remember	No	No	No	No	No	Yes	Yes	Yes	205	1		9b4e6ee0-30c3-4241-a645-472bd52e61e8
206	41-60	male	Unable to read and write	Farmer	Rural	didn't know	The day before date of surgery	Orthodox	Married	<05 minutes	Elective	Specialized	Spinal	Orthopedic	No	No	No	No	No	Yes	No	No	Yes	No	Yes	Yes	Yes	206	1		cd729500-f481-4813-857e-8b7aa35b413c
207	26-40	male	Diploma	Private employee	Urban	Resident	On the day of surgery	Muslim	Single	<05 minutes	Emergency	Specialized	General	General surgery	Yes	No	No	No	Yes	Yes	Yes	No	No	No	Yes	Yes	Yes	207	1		9867903d-b85a-42f7-9e91-96058c572fba
208	>60	male	Unable to read and write	Farmer	Rural	didn't know	The day before date of surgery	Muslim	Married	<05 minutes	Elective	General	General	General surgery	Yes	No	No	No	No	Yes	Don't remember	No	Yes	No	No	Yes	Yes	208	1		a92629c3-94b5-4b42-944a-024199a3a1d9
209	26-40	male	Degree	Private employee	Urban	Senior physician	On the day of surgery	Orthodox	Single	<05 minutes	Emergency	General	Spinal	General surgery	Yes	No	No	No	Yes	Yes	Yes	No	Yes	No	Yes	Yes	Yes	209	1		3d59141f-fe42-4a27-a35e-a5ea2d8afd1c
210	26-40	female	primary(1-8)	private business	Urban	nurse	Immediately before surgery	Orthodox	Married	<05 minutes	Elective	General	Spinal	Gyn/Obs	Yes	No	No	No	No	Yes	No	No	Yes	No	No	Yes	Yes	210	1		85c07066-04c5-49f2-85bc-171dde7757e4
211	41-60	male	master and above	Government employee	Urban	Senior physician	Immediately before surgery	Orthodox	Married	<05 minutes	Elective	Specialized	Spinal	General surgery	Yes	Yes	Yes	Yes	Yes	Yes	Yes	No	Yes	No	Yes	Yes	Yes	211	1		efac8c49-1626-4ac5-b171-4593475b2c37
212	18-25	male	Diploma	Government employee	Urban	Intern or GP	Immediately before surgery	Muslim	Single	<05 minutes	Emergency	Specialized	Spinal	General surgery	Yes	Don't remember	Yes	Don't remember	Yes	Yes	Yes	No	Yes	Don't remember	Yes	Yes	Yes	212	1		bdc80763-8672-4959-a35b-f4771df1c128
213	41-60	male	able to read and write	private business	Urban	didn't know	The day before date of surgery	Muslim	Married	<05 minutes	Elective	Specialized	General	General surgery	Yes	No	Yes	Yes	Yes	Yes	Yes	Yes	Yes	No	Yes	Yes	Yes	213	1		36a68de4-83a2-4047-81be-bbd97cb5fc05
214	41-60	female	able to read and write	Farmer	Rural	didn't know	On the day of surgery	Orthodox	Married	<05 minutes	Elective	Specialized	General	General surgery	Yes	No	No	No	No	No	No	Yes	Yes	No	Yes	Yes	Yes	214	1		631118ff-48a0-497c-bb69-d54944f3eddd
215	18-25	female	Secondary (9-12)	Other	Urban	nurse	Immediately before surgery	Catholic	Single	<05 minutes	Emergency	Specialized	Spinal	Orthopedic	Yes	Don't remember	Yes	Don't remember	Yes	Yes	Yes	Don't remember	Yes	No	Yes	Yes	Yes	215	1		efec6d54-f873-4860-b2a8-2c0d4c657a04
216	26-40	male	Degree	private business	Urban	Intern or GP	Immediately before surgery	Muslim	Single	<05 minutes	Emergency	Specialized	Spinal	General surgery	Yes	Yes	Yes	Don't remember	Yes	Yes	Yes	Yes	Yes	Don't remember	Yes	Yes	Yes	216	1		d62e0988-223f-4ee8-9350-f817c0f496de
217	18-25	female	Degree	Government employee	Urban	nurse	Immediately before surgery	Muslim	Single	<05 minutes	Emergency	Specialized	General	General surgery	Yes	Don't remember	Yes	Don't remember	Yes	Yes	Yes	No	Yes	No	Yes	Yes	Yes	217	1		10c7a428-fa6d-4533-8631-c87cc0aca3b4
218	41-60	male	able to read and write	Farmer	Rural	didn't know	Immediately before surgery	Orthodox	Married	<05 minutes	Elective	Specialized	General	General surgery	Yes	No	No	No	No	Yes	No	No	No	No	Yes	Yes	Yes	218	1		6d0c7144-089c-4def-bc44-7779d24f63a2
219	26-40	female	primary(1-8)	Farmer	Rural	didn't know	On the day of surgery	Orthodox	Married	<05 minutes	Elective	Specialized	Spinal	Gyn/Obs	Yes	No	No	No	No	Yes	Yes	No	Yes	No	Yes	Yes	Yes	219	1		a1e6d3b5-b061-4364-b197-926455446e49
220	>60	male	able to read and write	Farmer	Rural	didn't know	The day before date of surgery	Orthodox	widowed	<05 minutes	Elective	Specialized	General	General surgery	Yes	No	No	No	No	Yes	No	No	No	No	Yes	Yes	Yes	220	1		41fbd7cb-726a-4644-a9e9-9a07b945ec36
221	26-40	female	Secondary (9-12)	private business	Urban	Midwife	Immediately before surgery	Muslim	Married	>05 minutes	Emergency	Specialized	Spinal	Gyn/Obs	Yes	No	No	Yes	Yes	No	Yes	No	Yes	No	Yes	Yes	Yes	221	1		8b172f62-54b5-47ec-9893-85b117fcbc9a
222	>60	male	able to read and write	Farmer	Rural	didn't know	Immediately before surgery	Orthodox	Married	<05 minutes	Emergency	General	Spinal	General surgery	Yes	No	No	No	No	Yes	No	No	No	No	No	Yes	Yes	222	1		b8759a59-ba14-4b35-b7d7-2311b456c557
223	26-40	male	Secondary (9-12)	daily laborer	Urban	nurse	Immediately before surgery	Orthodox	Single	<05 minutes	Emergency	General	General	General surgery	Yes	No	No	No	Yes	Yes	Yes	No	No	No	Yes	Yes	Yes	223	1		86688d46-6985-499a-9909-c914bdaecbce
224	26-40	male	Degree	Government employee	Urban	Senior physician	On the day of surgery	Orthodox	Married	<05 minutes	Emergency	Specialized	General	General surgery	Yes	No	No	Yes	Yes	Yes	Yes	No	No	No	Yes	Yes	Yes	224	1		98eaa132-9fe3-44d9-be81-aad37466cfce
225	41-60	female	able to read and write	House wife	Urban	didn't know	The day before date of surgery	Orthodox	Married	<05 minutes	Elective	Specialized	Spinal	Gyn/Obs	Yes	No	No	No	Yes	Yes	No	No	No	No	No	Yes	Yes	225	1		c8a4d1ef-131e-458a-a844-16f1cc793b6e
226	26-40	female	primary(1-8)	House wife	Urban	didn't know	Immediately before surgery	Muslim	Married	<05 minutes	Emergency	General	Spinal	Gyn/Obs	Yes	No	No	No	Yes	No	Don't remember	No	No	No	Yes	Yes	Yes	226	1		3f472261-2f98-446d-965b-8ccbddb31b1a
227	18-25	female	Secondary (9-12)	Other	Urban	Resident	On the day of surgery	Muslim	Single	>05 minutes	Emergency	General	Spinal	General surgery	Yes	No	Yes	No	Yes	Yes	Yes	No	Yes	No	Yes	Yes	Yes	227	1		913ed209-eb18-4731-81c2-e1120dba3aa4
228	41-60	female	primary(1-8)	House wife	Urban	Senior physician	On the day of surgery	Orthodox	Married	<05 minutes	Emergency	Specialized	Spinal	General surgery	Yes	No	No	Yes	Yes	Yes	No	No	Yes	No	Yes	Yes	Yes	228	1		3377cb31-3926-4c53-89b8-947788aca17c
229	18-25	male	Secondary (9-12)	private business	Urban	Resident	The day before date of surgery	Orthodox	Single	<05 minutes	Elective	Specialized	General	General surgery	Yes	Yes	Yes	Yes	Yes	Yes	Yes	Yes	Yes	No	Yes	Yes	Yes	229	1		d6596cbd-f7e4-4651-bf07-5e275f2e4f27
230	26-40	male	Degree	Government employee	Urban	Resident	The day before date of surgery	Orthodox	Single	<05 minutes	Elective	Specialized	Spinal	Orthopedic	Yes	No	Yes	No	No	Yes	Yes	No	Don't remember	No	No	Yes	Yes	230	1		bf04ca24-b02f-4bbb-9fae-0f39b7c436c3
231	26-40	male	able to read and write	Farmer	Rural	didn't know	The day before date of surgery	Orthodox	Married	<05 minutes	Elective	Specialized	General	General surgery	Yes	No	No	No	Yes	No	No	No	Yes	No	No	Yes	Yes	231	1		6ec6965f-2d6c-4346-bd30-9605fd8b95f5
232	41-60	male	able to read and write	Farmer	Rural	Resident	On the day of surgery	Orthodox	Married	<05 minutes	Emergency	Specialized	Spinal	Orthopedic	Yes	Don't remember	Yes	Yes	Yes	Yes	Yes	No	Yes	No	Yes	Yes	Yes	232	1		a7118022-dc68-482c-b9cf-62f042cce555
233	26-40	male	Degree	Government employee	Urban	Senior physician	The day before date of surgery	Orthodox	Married	>05 minutes	Elective	Specialized	General	General surgery	Yes	No	Yes	Yes	No	Yes	Yes	No	Yes	Yes	Yes	Yes	Yes	233	1		ed6b58cd-68a7-4343-a156-ddd4a0fa500b
134	26-40	female	Secondary (9-12)	House wife	Urban	Midwife	Immediately before surgery	Orthodox	Married	>05 minutes	Emergency	General	Spinal	Gyn/Obs	Yes	No	No	No	Yes	Yes	No	No	No	No	Yes	Yes	Yes	234	1		6651698d-4b8d-4001-b42f-850eab06bc13
235	26-40	male	primary(1-8)	private business	Urban	didn't know	The day before date of surgery	Muslim	Married	<05 minutes	Elective	General	Spinal	Orthopedic	Yes	No	No	No	Yes	No	No	No	No	No	Yes	Yes	Yes	235	1		915e2027-db09-4df4-ad0f-f87fd91c5292
236	41-60	female	primary(1-8)	private business	Urban	didn't know	The day before date of surgery	Orthodox	Divorced	<05 minutes	Elective	General	Spinal	Gyn/Obs	Yes	No	No	No	Yes	Yes	No	No	Yes	No	Yes	Yes	Yes	236	1		3c4ca31b-d8ec-4ad3-a4d6-bdeafb7494a8
237	>60	male	Unable to read and write	Farmer	Rural	didn't know	The day before date of surgery	Orthodox	widowed	<05 minutes	Elective	Specialized	General	General surgery	Yes	No	No	No	No	No	No	No	Yes	No	No	Yes	Yes	237	1		91d744dd-51ac-4169-906c-4a1d3e99ad8c
238	26-40	female	able to read and write	House wife	Urban	didn't know	Immediately before surgery	Orthodox	Married	<05 minutes	Emergency	Specialized	Spinal	General surgery	Yes	No	No	No	Yes	No	No	No	No	No	Yes	Yes	Yes	238	1		2c9de594-c378-4a5a-941d-9e9d52f84a5c
239	41-60	male	primary(1-8)	Farmer	Rural	didn't know	The day before date of surgery	Orthodox	Divorced	<05 minutes	Elective	General	Spinal	General surgery	Yes	No	Don't remember	No	Yes	No	Yes	No	No	Don't remember	No	Yes	Yes	239	1		3934deee-edb0-4256-b922-76deda7d4bfe
240	41-60	male	Degree	Government employee	Urban	Senior physician	Immediately before surgery	Orthodox	Married	>05 minutes	Emergency	General	General	General surgery	Yes	No	No	Yes	Yes	Yes	Yes	Yes	Yes	No	Yes	Yes	Yes	240	1		05468f98-1441-4ee8-8bc2-ab8f64e2aa73
241	41-60	male	primary(1-8)	Farmer	Rural	didn't know	Immediately before surgery	Orthodox	widowed	<05 minutes	Elective	General	General	General surgery	Yes	No	No	No	Yes	No	No	No	No	No	Yes	Yes	Yes	241	1		0b276b17-04c3-489a-bce4-852e7f4f6340
242	41-60	female	Unable to read and write	House wife	Rural	didn't know	The day before date of surgery	Orthodox	Married	<05 minutes	Elective	General	Spinal	Gyn/Obs	Yes	No	No	No	Yes	Yes	Don't remember	Don't remember	No	No	No	Yes	Yes	242	1		465418fc-ab4b-46b4-966a-98b91a082da3
243	26-40	male	Secondary (9-12)	Private employee	Urban	nurse	Immediately before surgery	Orthodox	Single	<05 minutes	Emergency	General	Spinal	General surgery	Yes	No	No	No	Yes	No	No	No	No	No	Yes	Yes	Yes	243	1		1e0358c9-567b-4492-bc42-b105046bd9fd
244	41-60	male	able to read and write	Farmer	Rural	didn't know	The day before date of surgery	Orthodox	Married	<05 minutes	Elective	Specialized	Spinal	General surgery	Yes	No	No	No	No	No	Yes	No	No	No	Yes	Yes	Yes	244	1		431aa838-e278-4f5a-a547-fab5ede0adc3
245	26-40	female	Unable to read and write	House wife	Rural	didn't know	Immediately before surgery	Orthodox	Married	<05 minutes	Emergency	General	Spinal	Gyn/Obs	Yes	No	No	No	No	No	No	No	No	No	Yes	Yes	Yes	245	1		578df962-7024-4060-9620-fb14d5aeb899
246	26-40	male	Degree	Government employee	Urban	Resident	The day before date of surgery	Orthodox	Single	>05 minutes	Elective	General	Spinal	Orthopedic	Yes	No	No	Yes	Yes	Yes	Yes	No	Yes	No	Yes	Yes	Yes	246	1		1581fc3d-0544-4993-9cb9-2fe31b605ade
247	26-40	female	Diploma	Government employee	Urban	Midwife	On the day of surgery	Orthodox	Married	<05 minutes	Emergency	Specialized	Spinal	Gyn/Obs	Yes	No	No	No	Yes	Yes	Yes	No	Yes	No	Yes	Yes	Yes	247	1		3d46e594-7fc5-45e6-a9bc-c3b7d3aabcc6
248	41-60	male	primary(1-8)	private business	Urban	didn't know	The day before date of surgery	Muslim	Married	<05 minutes	Elective	Specialized	Spinal	General surgery	Yes	No	No	No	No	Yes	Yes	No	No	No	No	Yes	Yes	248	1		3fcfc5f7-3415-4caa-918e-e83366a399b1
249	41-60	male	primary(1-8)	Farmer	Rural	Resident	The day before date of surgery	Orthodox	Married	<05 minutes	Elective	Specialized	Spinal	Orthopedic	Yes	No	No	No	Yes	Yes	No	No	Yes	Yes	Yes	Yes	Yes	249	1		84f950a0-a05e-47ae-a6f0-fddf4f12c102
250	26-40	female	Secondary (9-12)	House wife	Urban	Resident	The day before date of surgery	Muslim	Married	<05 minutes	Elective	Specialized	Spinal	Gyn/Obs	Yes	No	No	No	Yes	Yes	Yes	No	Yes	No	Yes	Yes	Yes	250	1		2264a4c3-68d4-41a5-9e07-ab08a60022c3
251	26-40	female	Secondary (9-12)	Other	Urban	Resident	The day before date of surgery	Orthodox	Single	<05 minutes	Elective	Specialized	General	General surgery	Yes	No	No	No	No	Yes	No	No	Yes	No	Yes	Yes	Yes	251	1		d0c1c045-bcfe-457b-9bf4-ad159e7757f6
252	26-40	female	able to read and write	House wife	Rural	Midwife	Immediately before surgery	Orthodox	Married	<05 minutes	Emergency	Specialized	Spinal	Gyn/Obs	Yes	No	No	No	No	No	No	No	No	No	No	Yes	Yes	252	1		b28f9d3c-5c1f-4a8a-b2e2-92b25bb00e92
253	26-40	male	Diploma	Government employee	Urban	Resident	On the day of surgery	Orthodox	Single	<05 minutes	Emergency	Specialized	General	General surgery	Yes	No	No	No	Yes	Yes	Yes	No	No	Yes	Yes	Yes	Yes	253	1		8264ecf9-0dd4-482a-bd0a-47dee793ac43
254	26-40	male	master and above	daily laborer	Urban	didn't know	Immediately before surgery	Orthodox	Married	<05 minutes	Emergency	Specialized	General	General surgery	Yes	No	No	No	No	No	No	No	No	No	No	Yes	Yes	254	1		ea9cf8c2-603c-4c01-bb27-efa66c71d6f3
255	26-40	female	Secondary (9-12)	House wife	Urban	Midwife	On the operation table	Orthodox	Married	<05 minutes	Emergency	General	Spinal	Gyn/Obs	Yes	No	No	No	No	Yes	Yes	No	No	No	No	Yes	Yes	255	1		ae27fdcf-7859-4954-ace6-59d2b4327eb8
256	26-40	female	primary(1-8)	House wife	Urban	didn't know	The day before date of surgery	Muslim	Married	<05 minutes	Elective	General	Spinal	Gyn/Obs	Yes	No	Yes	No	Yes	Yes	Yes	No	Yes	No	Yes	Yes	Yes	256	1		3b5b2091-24e1-4406-98ed-00ad9efcb279
257	26-40	female	primary(1-8)	private business	Urban	Midwife	Immediately before surgery	Orthodox	Married	<05 minutes	Emergency	General	Spinal	Gyn/Obs	Yes	No	No	No	No	Yes	Don't remember	No	No	No	Yes	Yes	Yes	257	1		b8278d56-ac66-4a4d-b485-5111a1030d14
258	26-40	female	Unable to read and write	Farmer	Rural	didn't know	Immediately before surgery	Orthodox	Married	<05 minutes	Emergency	General	Spinal	Gyn/Obs	Yes	No	No	No	Yes	No	No	No	No	No	No	Yes	Yes	258	1		0e482bc9-7671-403d-8dd7-d6ec1113c498
259	41-60	male	Unable to read and write	Farmer	Rural	didn't know	On the day of surgery	Orthodox	Married	<05 minutes	Elective	General	General	General surgery	Yes	No	No	No	No	Don't remember	Yes	Don't remember	Yes	No	No	Yes	Yes	259	1		70985407-655e-404c-b583-6a4822eecc50
260	26-40	male	Secondary (9-12)	daily laborer	Urban	Intern or GP	Immediately before surgery	Orthodox	Single	<05 minutes	Emergency	Specialized	Spinal	Orthopedic	Yes	No	No	No	No	Yes	No	No	No	No	Yes	Yes	Yes	260	1		2a1449ca-1af1-44c1-93b9-47a91070e12a
261	26-40	female	Unable to read and write	House wife	Urban	didn't know	Immediately before surgery	Orthodox	Married	<05 minutes	Emergency	Specialized	Spinal	Gyn/Obs	Yes	No	No	No	No	Yes	No	No	No	No	Yes	Yes	Yes	261	1		d180514c-4e81-4342-add3-4973a39d89f5
262	26-40	male	primary(1-8)	daily laborer	Urban	Intern or GP	On the operation table	Orthodox	Single	<05 minutes	Emergency	General	General	General surgery	No	No	No	No	No	Yes	Yes	No	No	No	Yes	Yes	Yes	262	1		e3989572-f8d7-4064-93b8-7c8cfb980f48
263	26-40	female	Unable to read and write	Farmer	Rural	didn't know	Immediately before surgery	Orthodox	Married	<05 minutes	Emergency	Specialized	Spinal	Gyn/Obs	Yes	No	No	No	No	Yes	Yes	No	No	No	No	Yes	Yes	263	1		356e9131-7937-4c4e-b94d-65945631af33
264	26-40	male	primary(1-8)	daily laborer	Urban	didn't know	On the operation table	Orthodox	Married	<05 minutes	Emergency	Specialized	Spinal	General surgery	No	No	No	No	No	Yes	No	No	No	No	No	Yes	Yes	264	1		1535e9ad-1720-4392-b83f-641289729d49
265	41-60	male	Unable to read and write	Farmer	Rural	didn't know	Immediately before surgery	Orthodox	Married	<05 minutes	Elective	Specialized	Spinal	Orthopedic	No	No	No	No	No	Yes	Yes	No	No	No	No	Yes	Yes	265	1		7fb56f45-110e-4d2a-997c-d5c96fba0f26
266	26-40	female	Unable to read and write	House wife	Rural	didn't know	Immediately before surgery	Muslim	Married	<05 minutes	Emergency	General	Spinal	Gyn/Obs	No	No	No	No	No	Yes	Yes	No	No	No	No	Yes	Yes	266	1		6824cf58-d990-4997-81fc-e775b98d2383
267	41-60	male	able to read and write	private business	Urban	nurse	Immediately before surgery	Orthodox	Married	<05 minutes	Emergency	Specialized	General	General surgery	No	No	No	No	No	Yes	No	No	No	No	No	Yes	Yes	267	1		b189f795-ed46-4040-95d7-02c049e3aafe
268	26-40	male	able to read and write	Farmer	Rural	nurse	Immediately before surgery	Orthodox	Married	<05 minutes	Emergency	Specialized	General	General surgery	Yes	No	No	No	No	Yes	No	No	No	No	Yes	Yes	Yes	268	1		9825c16e-1d20-41af-a1fe-c2a8a7b67704
269	41-60	male	Unable to read and write	Farmer	Rural	didn't know	Immediately before surgery	Orthodox	Married	<05 minutes	Emergency	Specialized	General	General surgery	No	No	No	No	No	Yes	No	No	No	No	Yes	Yes	Yes	269	1		2fceb156-cbba-4f9e-bd3e-4b87ca8f4542
270	>60	male	Unable to read and write	Farmer	Rural	didn't know	The day before date of surgery	Orthodox	widowed	<05 minutes	Elective	Specialized	General	General surgery	No	No	Don't remember	No	No	Yes	No	No	Yes	No	No	Yes	Yes	270	1		493ae150-e155-46ee-9199-6ea8a13515f7
271	26-40	male	Diploma	Private employee	Urban	Resident	Immediately before surgery	Orthodox	Married	<05 minutes	Emergency	Specialized	General	General surgery	Yes	No	No	No	No	Yes	No	No	No	No	Yes	Yes	Yes	271	1		69b3329a-b0b8-4b7e-a4ac-6ecf2f92f7c1
272	41-60	male	Unable to read and write	Farmer	Rural	didn't know	On the operation table	Orthodox	Married	<05 minutes	Emergency	General	General	General surgery	No	No	No	No	Don't remember	No	No	No	No	No	Yes	Yes	Yes	272	1		7af94944-f53a-458c-8aa0-c492b7b5631a
273	26-40	female	Unable to read and write	House wife	Urban	didn't know	Immediately before surgery	Orthodox	Married	<05 minutes	Emergency	Specialized	Spinal	Gyn/Obs	No	No	No	No	No	Yes	No	No	No	No	Yes	Yes	Yes	273	1		754d67a4-0009-44b8-9ca0-622fcfcddca9
274	41-60	male	primary(1-8)	private business	Urban	Resident	On the day of surgery	Orthodox	Divorced	<05 minutes	Elective	Specialized	General	General surgery	Yes	No	No	No	No	Yes	Yes	No	Yes	No	No	Yes	Yes	274	1		f39282e8-ba4f-4db6-ad68-9c4fcd064243
275	26-40	female	Unable to read and write	Farmer	Rural	didn't know	On the operation table	Orthodox	Married	<05 minutes	Emergency	Specialized	Spinal	Gyn/Obs	Yes	No	No	No	No	Yes	No	No	No	No	No	Yes	Yes	275	1		e31ab9e1-a963-4898-83a0-3fa21505e63b
276	41-60	male	primary(1-8)	Farmer	Rural	Intern or GP	Immediately before surgery	Orthodox	Married	<05 minutes	Elective	General	Spinal	General surgery	No	No	No	No	No	Yes	No	No	No	No	No	Yes	Yes	276	1		6cd86b3b-4cae-4d47-a8a7-a870989bf755
277	26-40	female	Unable to read and write	House wife	Urban	didn't know	On the operation table	Orthodox	Married	<05 minutes	Emergency	Specialized	Spinal	Gyn/Obs	Yes	No	No	No	No	Yes	No	No	No	No	No	Yes	Yes	277	1		ea1509e5-cd80-46b3-8d6a-07891953b870
278	26-40	female	Unable to read and write	House wife	Rural	didn't know	On the day of surgery	Muslim	Married	<05 minutes	Emergency	General	Spinal	Gyn/Obs	Yes	No	No	No	No	No	Yes	No	No	No	Yes	Yes	Yes	278	1		6f2b59d3-fdad-418d-9878-b30fc73320a7
279	41-60	male	able to read and write	Farmer	Rural	didn't know	On the operation table	Orthodox	Married	<05 minutes	Emergency	Specialized	General	General surgery	No	No	No	No	No	Yes	No	No	No	No	No	Yes	Yes	279	1		e2895ea0-1492-420c-9f55-9d2ba4753b10
280	41-60	male	Unable to read and write	Farmer	Rural	didn't know	On the operation table	Orthodox	Married	<05 minutes	Emergency	General	General	General surgery	Yes	No	No	No	No	Yes	No	No	No	No	Yes	Yes	Yes	280	1		7fd168b5-cf97-40c0-b262-998fc5b2efc0

## Sheet: Sheet121
serialnumber	age	Sex	Educationallevel	Occupation	Residence	ProfessionofthepersonwhogavecounselingaboutSIC	TimingofcounselingforSIC	Religion	Maritalstatus1	Durationofcounseling1	Scheduleofsurgery1	typeofhospital1	TypeofAnesthesia1	Typeofsurgery1	Respondentwasinformedwhythesurgerywillbeperformedindication	Respondentwasinformedtheexpectedtimeofsurgery	Respondentwasinformedaboutalternativetreatmentoptions	Respondentwasinformedabouttypeofanesthesiatobeused	Respondentwasgivencounselingaidswhichassisstindecision	Respondentwasinformedaboutpotentialcomplicationswhichmayarise1	Respondentwasinformedaboutconsequencesofrefusingthesurgery	Therewasfavorableenvironmenttosaynototheproposedsurgery1	Respondentwasgivenadequatetimesigntheinformedconsentform	Respondentwasgivenopportunitytochoosefromanesthesiaoptions1	Respondentwasgivenopportunitytoaskquestion1	RespondentrespondentsfamilyrequestedforSIC1	respondentrespondentsfamilysignedonaSICform1	UniqueKey	RecStatus	FKEY	GlobalRecordId
88	41-60	female	Unable to read and write	Farmer	Rural	Senior physician	On the day of surgery	Orthodox	Married	>05 minutes	Elective	General	General	Orthopedic	Yes	No	No	No	No	No	Yes	Yes	Yes	No	Yes	Yes	Yes	88	1		000c8f31-dd22-461a-93b4-2bcb55895ff9
29	26-40	female	primary(1-8)	Private employee	Urban	didn't know	The day before date of surgery	Orthodox	Divorced	>05 minutes	Emergency	Specialized	Spinal	General surgery	Yes	No	No	Yes	Yes	Yes	Yes	No	Yes	No	Yes	Yes	Yes	29	1		0020d7a6-c1b0-4c14-9d12-647024088295
25	>60	female	Unable to read and write	Farmer	Rural	didn't know	On the operation table	Orthodox	Married	>05 minutes	Emergency	Specialized	Spinal	Orthopedic	don't remember	Don't remember	Don't remember	Don't remember	Yes	Yes	Yes	No	Yes	No	Don't remember	Yes	Yes	25	1		02d10677-bd9b-4848-9285-20fb93244cf8
133	26-40	female	primary(1-8)	House wife	Urban	Senior physician	Immediately before surgery	Orthodox	Married	<05 minutes	Emergency	General	General	Gyn/Obs	Yes	No	No	No	Yes	Yes	No	No	No	No	No	Yes	Yes	133	1		037a37a9-395b-4cb0-bddf-38cda3c3aad2
48	26-40	female	Degree	private business	Urban	Senior physician	The day before date of surgery	Muslim	Married	>05 minutes	Emergency	Specialized	Spinal	Gyn/Obs	Yes	Yes	Yes	Don't remember	Don't remember	Yes	Yes	Don't remember	Yes	Don't remember	Yes	Yes	Yes	48	1		04632b04-22f4-42a1-bacb-00e98b531efe
240	41-60	male	Degree	Government employee	Urban	Senior physician	Immediately before surgery	Orthodox	Married	>05 minutes	Emergency	General	General	General surgery	Yes	No	No	Yes	Yes	Yes	Yes	Yes	Yes	No	Yes	Yes	Yes	240	1		05468f98-1441-4ee8-8bc2-ab8f64e2aa73
31	>60	male	able to read and write	Farmer	Rural	didn't know	The day before date of surgery	Orthodox	Married	<05 minutes	Emergency	Specialized	General	General surgery	Yes	No	No	No	No	No	Yes	No	No	No	Yes	Yes	Yes	31	1		0630181e-7f5c-4bd7-81cd-47aec99ac322
202	41-60	female	Unable to read and write	House wife	Rural	didn't know	The day before date of surgery	Orthodox	Married	<05 minutes	Elective	General	Spinal	Gyn/Obs	Yes	No	No	No	No	No	Yes	No	Yes	No	No	Yes	Yes	202	1		0877b4a3-0eff-4429-a14d-cf4ba24d7c1e
84	18-25	female	Secondary (9-12)	Other	Rural	Senior physician	The day before date of surgery	Orthodox	Single	>05 minutes	Elective	General	Spinal	Orthopedic	Yes	No	Yes	Yes	Yes	Yes	No	Yes	Yes	No	Yes	Yes	Yes	84	1		09164591-8e3e-48ad-af59-5c3791ef762c
241	41-60	male	primary(1-8)	Farmer	Rural	didn't know	Immediately before surgery	Orthodox	widowed	<05 minutes	Elective	General	General	General surgery	Yes	No	No	No	Yes	No	No	No	No	No	Yes	Yes	Yes	241	1		0b276b17-04c3-489a-bce4-852e7f4f6340
258	26-40	female	Unable to read and write	Farmer	Rural	didn't know	Immediately before surgery	Orthodox	Married	<05 minutes	Emergency	General	Spinal	Gyn/Obs	Yes	No	No	No	Yes	No	No	No	No	No	No	Yes	Yes	258	1		0e482bc9-7671-403d-8dd7-d6ec1113c498
77	18-25	male	able to read and write	Farmer	Rural	Resident	The day before date of surgery	Orthodox	Single	>05 minutes	Elective	Specialized	Spinal	General surgery	Yes	No	Yes	No	Yes	Yes	Yes	Yes	Yes	No	Yes	Yes	Yes	77	1		0f113207-65fd-4e83-84d7-467d61e7b201
1	>60	male	Unable to read and write	Farmer	Rural	didn't know	Immediately before surgery	Orthodox	Married	<05 minutes	Elective	Specialized	Spinal	Orthopedic	Yes	No	No	No	Yes	Don't remember	No	No	No	No	No	Yes	Yes	1	1		0f9be274-f284-4e3c-82ed-3613a73bb409
97	26-40	female	Secondary (9-12)	Private employee	Urban	Senior physician	On the day of surgery	Orthodox	Married	>05 minutes	Emergency	General	General	Gyn/Obs	Yes	No	No	No	Yes	Yes	Yes	Yes	Yes	No	Yes	Yes	Yes	97	1		10bf5e6f-bb37-4c9b-b99c-37b64a908c4c
217	18-25	female	Degree	Government employee	Urban	nurse	Immediately before surgery	Muslim	Single	<05 minutes	Emergency	Specialized	General	General surgery	Yes	Don't remember	Yes	Don't remember	Yes	Yes	Yes	No	Yes	No	Yes	Yes	Yes	217	1		10c7a428-fa6d-4533-8631-c87cc0aca3b4
61	26-40	female	Unable to read and write	Farmer	Rural	didn't know	The day before date of surgery	Orthodox	Married	>05 minutes	Emergency	Specialized	General	General surgery	Yes	No	No	Don't remember	Yes	Yes	Yes	No	Yes	No	Yes	Yes	Yes	61	1		12ea398b-e924-4900-ab9d-fbf7d59abad8
105	26-40	female	Secondary (9-12)	House wife	Urban	Midwife	Immediately before surgery	Orthodox	Married	<05 minutes	Emergency	General	Spinal	Gyn/Obs	Yes	No	No	No	Yes	Yes	Yes	Yes	Yes	No	No	Yes	Yes	105	1		13d6f740-d6f9-4b55-83eb-7f6060fc69d0
264	26-40	male	primary(1-8)	daily laborer	Urban	didn't know	On the operation table	Orthodox	Married	<05 minutes	Emergency	Specialized	Spinal	General surgery	No	No	No	No	No	Yes	No	No	No	No	No	Yes	Yes	264	1		1535e9ad-1720-4392-b83f-641289729d49
246	26-40	male	Degree	Government employee	Urban	Resident	The day before date of surgery	Orthodox	Single	>05 minutes	Elective	General	Spinal	Orthopedic	Yes	No	No	Yes	Yes	Yes	Yes	No	Yes	No	Yes	Yes	Yes	246	1		1581fc3d-0544-4993-9cb9-2fe31b605ade
76	26-40	female	Degree	Government employee	Urban	didn't know	The day before date of surgery	Orthodox	Single	>05 minutes	Elective	Specialized	General	General surgery	Yes	No	Yes	No	Yes	No	Yes	Yes	Yes	No	Yes	Yes	Yes	76	1		160a74d0-6330-4ad7-9ba2-5da7f5b27a7c
83	>60	female	Unable to read and write	Farmer	Rural	Senior physician	Immediately before surgery	Orthodox	Divorced	>05 minutes	Emergency	General	Spinal	Orthopedic	Yes	No	No	No	Don't remember	Yes	Yes	Yes	Yes	No	No	Yes	Yes	83	1		18d39544-6de4-4329-90f4-fc4199e3e2af
102	41-60	female	Unable to read and write	House wife	Urban	Senior physician	The day before date of surgery	Muslim	Married	>05 minutes	Elective	General	General	Orthopedic	Yes	No	No	No	Yes	Yes	Yes	Yes	Yes	No	Yes	Yes	Yes	102	1		1950dad0-53a1-4370-984d-a5e936462e88
17	26-40	male	Diploma	Government employee	Rural	Senior physician	The day before date of surgery	Orthodox	Married	<05 minutes	Emergency	Specialized	Spinal	General surgery	Yes	Yes	Yes	Don't remember	Yes	Yes	Yes	No	Don't remember	Don't remember	Don't remember	Yes	Yes	17	1		1a7e07a6-a9a8-46be-8b2e-685413bfd2bd
38	26-40	male	Secondary (9-12)	Private employee	Urban	didn't know	On the day of surgery	Orthodox	Single	>05 minutes	Emergency	Specialized	Spinal	Orthopedic	No	No	No	No	No	No	No	No	Yes	No	Yes	Yes	Yes	38	1		1acb594a-6752-479f-9e67-8451ccb69b88
162	>60	female	Unable to read and write	Farmer	Rural	didn't know	On the day of surgery	Orthodox	Married	<05 minutes	Elective	Specialized	Spinal	Orthopedic	No	No	No	No	Yes	Don't remember	No	Yes	Yes	No	No	Yes	Yes	162	1		1c309c75-5b39-4849-bdb5-f13b1ce3ded4
243	26-40	male	Secondary (9-12)	Private employee	Urban	nurse	Immediately before surgery	Orthodox	Single	<05 minutes	Emergency	General	Spinal	General surgery	Yes	No	No	No	Yes	No	No	No	No	No	Yes	Yes	Yes	243	1		1e0358c9-567b-4492-bc42-b105046bd9fd
109	41-60	female	Unable to read and write	Farmer	Rural	nurse	On the day of surgery	Orthodox	Married	>05 minutes	Elective	General	Spinal	Gyn/Obs	Yes	No	Yes	No	Yes	Yes	Yes	Yes	Yes	No	Yes	Yes	Yes	109	1		1e068822-c3c9-49f4-80fb-93094810fe96
73	41-60	male	primary(1-8)	daily laborer	Rural	didn't know	On the day of surgery	Orthodox	Married	>05 minutes	Emergency	Specialized	General	General surgery	Yes	No	No	No	Yes	Yes	Yes	No	Yes	No	No	Yes	Yes	73	1		1ed1dec2-0f67-4354-9675-8c4929189338
19	41-60	female	Unable to read and write	Farmer	Rural	didn't know	On the day of surgery	Orthodox	Married	>05 minutes	Elective	Specialized	General	General surgery	Yes	Don't remember	Don't remember	Don't remember	Yes	No	No	No	No	No	No	Yes	Yes	19	1		1fc4212f-f12d-4438-9646-e82ca3c46869
2	18-25	male	Secondary (9-12)	Private employee	Urban	didn't know	Immediately before surgery	Orthodox	Single	>05 minutes	Elective	Specialized	Spinal	Orthopedic	Yes	No	Yes	No	No	No	Yes	No	No	No	Yes	Yes	Yes	2	1		210653f7-6a60-4af0-b8f3-511dd6a82496
204	41-60	female	Unable to read and write	Farmer	Rural	didn't know	The day before date of surgery	Orthodox	Married	<05 minutes	Elective	General	Spinal	Gyn/Obs	Yes	No	No	No	No	Yes	Yes	No	No	No	No	Yes	Yes	204	1		21d3fd27-ac18-4397-bc51-d793dfe240c0
118	>60	male	Unable to read and write	Farmer	Rural	Senior physician	The day before date of surgery	Orthodox	widowed	>05 minutes	Elective	General	Spinal	Orthopedic	Yes	No	Yes	No	Yes	No	Yes	Yes	Yes	No	Yes	Yes	Yes	118	1		2227a7e1-6500-40dc-9c16-d93bee5998f0
250	26-40	female	Secondary (9-12)	House wife	Urban	Resident	The day before date of surgery	Muslim	Married	<05 minutes	Elective	Specialized	Spinal	Gyn/Obs	Yes	No	No	No	Yes	Yes	Yes	No	Yes	No	Yes	Yes	Yes	250	1		2264a4c3-68d4-41a5-9e07-ab08a60022c3
59	26-40	male	Degree	Government employee	Urban	Senior physician	The day before date of surgery	Orthodox	Married	<05 minutes	Emergency	Specialized	General	General surgery	Yes	No	No	No	Yes	Don't remember	Yes	No	Yes	No	Yes	Yes	Yes	59	1		25794873-d97c-4417-85bd-699183398e2d
80	41-60	male	Unable to read and write	Farmer	Rural	didn't know	The day before date of surgery	Orthodox	Married	<05 minutes	Elective	Specialized	General	General surgery	Yes	No	Yes	No	Yes	Yes	Yes	No	Yes	No	Yes	Yes	Yes	80	1		25b7f961-e75d-47ef-9a46-15ab0879ebcf
191	26-40	male	Degree	Government employee	Urban	nurse	Immediately before surgery	Protestant	Single	<05 minutes	Elective	General	Spinal	General surgery	Yes	No	No	No	Yes	Yes	Yes	No	Yes	No	Yes	Yes	Yes	191	1		27a1a244-3fbd-414a-9322-640c20893420
260	26-40	male	Secondary (9-12)	daily laborer	Urban	Intern or GP	Immediately before surgery	Orthodox	Single	<05 minutes	Emergency	Specialized	Spinal	Orthopedic	Yes	No	No	No	No	Yes	No	No	No	No	Yes	Yes	Yes	260	1		2a1449ca-1af1-44c1-93b9-47a91070e12a
91	18-25	female	primary(1-8)	House wife	Urban	Senior physician	On the day of surgery	Orthodox	Married	>05 minutes	Emergency	General	Spinal	Gyn/Obs	No	No	No	No	Yes	Yes	No	Yes	No	No	No	Yes	Yes	91	1		2adfc121-8f84-49b5-b06c-a2eabbf2204b
5	18-25	male	primary(1-8)	Farmer	Rural	didn't know	On the operation table	Orthodox	Married	<05 minutes	Elective	Specialized	Spinal	Orthopedic	Yes	No	No	No	Yes	No	No	No	Yes	No	Yes	Yes	Yes	5	1		2c140218-03e6-4f54-9d48-b1d126d5f974
62	26-40	female	Secondary (9-12)	Government employee	Urban	Senior physician	The day before date of surgery	Orthodox	Married	>05 minutes	Emergency	Specialized	General	Gyn/Obs	Yes	No	No	No	Yes	Yes	Yes	No	Yes	No	Yes	Yes	Yes	62	1		2c38cb99-815a-4682-ad47-a72155e46698
238	26-40	female	able to read and write	House wife	Urban	didn't know	Immediately before surgery	Orthodox	Married	<05 minutes	Emergency	Specialized	Spinal	General surgery	Yes	No	No	No	Yes	No	No	No	No	No	Yes	Yes	Yes	238	1		2c9de594-c378-4a5a-941d-9e9d52f84a5c
269	41-60	male	Unable to read and write	Farmer	Rural	didn't know	Immediately before surgery	Orthodox	Married	<05 minutes	Emergency	Specialized	General	General surgery	No	No	No	No	No	Yes	No	No	No	No	Yes	Yes	Yes	269	1		2fceb156-cbba-4f9e-bd3e-4b87ca8f4542
163	41-60	male	Unable to read and write	Farmer	Urban	didn't know	The day before date of surgery	Orthodox	Married	<05 minutes	Elective	Specialized	General	General surgery	Yes	No	Don't remember	Don't remember	Yes	No	No	No	Yes	No	No	Yes	Yes	163	1		310817d2-cbb7-4355-844c-647fb2373622
201	41-60	female	able to read and write	House wife	Urban	didn't know	The day before date of surgery	Muslim	Married	<05 minutes	Elective	Specialized	Spinal	Gyn/Obs	Yes	No	No	No	No	Yes	No	No	Yes	No	Yes	Yes	Yes	201	1		32733af8-aa92-47c0-bdca-ae763764650d
183	26-40	male	Secondary (9-12)	daily laborer	Urban	Resident	Immediately before surgery	Orthodox	Married	<05 minutes	Emergency	Specialized	General	General surgery	Yes	No	No	No	No	Yes	No	No	Yes	No	No	Yes	Yes	183	1		32c55777-2419-446c-a0ad-024d59779dee
36	18-25	female	Secondary (9-12)	House wife	Urban	Senior physician	On the day of surgery	Orthodox	Married	<05 minutes	Elective	Specialized	General	General surgery	Yes	No	No	No	No	Yes	No	No	Yes	No	No	Yes	Yes	36	1		32e8aa37-9c41-45a0-817f-f9276b5d00b5
52	41-60	male	able to read and write	Farmer	Urban	didn't know	The day before date of surgery	Orthodox	Married	>05 minutes	Elective	Specialized	General	General surgery	Yes	No	Yes	No	Yes	Yes	Yes	Yes	Yes	No	Yes	Yes	Yes	52	1		3310f4a3-d4d8-4ffa-8dc4-65fb98f8bac5
228	41-60	female	primary(1-8)	House wife	Urban	Senior physician	On the day of surgery	Orthodox	Married	<05 minutes	Emergency	Specialized	Spinal	General surgery	Yes	No	No	Yes	Yes	Yes	No	No	Yes	No	Yes	Yes	Yes	228	1		3377cb31-3926-4c53-89b8-947788aca17c
179	26-40	male	Degree	Government employee	Urban	Senior physician	Immediately before surgery	Orthodox	Married	<05 minutes	Emergency	Specialized	General	General surgery	Yes	No	No	No	Yes	Yes	Yes	No	Yes	No	Yes	Yes	Yes	179	1		34d6a843-1ee5-4941-9fd0-f9e0945c9451
263	26-40	female	Unable to read and write	Farmer	Rural	didn't know	Immediately before surgery	Orthodox	Married	<05 minutes	Emergency	Specialized	Spinal	Gyn/Obs	Yes	No	No	No	No	Yes	Yes	No	No	No	No	Yes	Yes	263	1		356e9131-7937-4c4e-b94d-65945631af33
161	18-25	female	Secondary (9-12)	House wife	Rural	Senior physician	Immediately before surgery	Orthodox	Married	<05 minutes	Emergency	Specialized	Spinal	Gyn/Obs	Yes	No	No	No	Yes	Yes	Yes	No	Yes	No	Yes	Yes	Yes	161	1		35ea6a67-58aa-4500-9d0f-38226cec3b9d
213	41-60	male	able to read and write	private business	Urban	didn't know	The day before date of surgery	Muslim	Married	<05 minutes	Elective	Specialized	General	General surgery	Yes	No	Yes	Yes	Yes	Yes	Yes	Yes	Yes	No	Yes	Yes	Yes	213	1		36a68de4-83a2-4047-81be-bbd97cb5fc05
144	41-60	male	primary(1-8)	Government employee	Urban	Resident	On the day of surgery	Orthodox	Divorced	<05 minutes	Emergency	General	Spinal	General surgery	Yes	No	No	No	Yes	Yes	No	No	No	No	No	Yes	Yes	144	1		3929887a-7d7c-4ce7-a61f-30e23aa9f749
239	41-60	male	primary(1-8)	Farmer	Rural	didn't know	The day before date of surgery	Orthodox	Divorced	<05 minutes	Elective	General	Spinal	General surgery	Yes	No	Don't remember	No	Yes	No	Yes	No	No	Don't remember	No	Yes	Yes	239	1		3934deee-edb0-4256-b922-76deda7d4bfe
26	26-40	female	Secondary (9-12)	Other	Urban	didn't know	On the day of surgery	Orthodox	Married	>05 minutes	Emergency	Specialized	Spinal	General surgery	don't remember	Don't remember	Don't remember	No	Yes	Yes	Yes	No	Don't remember	No	Don't remember	Yes	Yes	26	1		39a34543-fc1d-45b4-80f6-22d7910078be
63	18-25	male	Secondary (9-12)	Other	Urban	didn't know	The day before date of surgery	Orthodox	Single	>05 minutes	Emergency	Specialized	Spinal	General surgery	Yes	No	No	No	Yes	Yes	Yes	No	Yes	No	No	Yes	Yes	63	1		3ada37af-a88f-4178-bf67-cf237c1aaa82
177	41-60	male	Unable to read and write	Farmer	Rural	didn't know	On the day of surgery	Orthodox	Married	<05 minutes	Elective	Specialized	Spinal	Orthopedic	Yes	No	No	No	Yes	Yes	No	No	Yes	No	Yes	Yes	Yes	177	1		3aea811c-01ea-4feb-add7-3dbf0363f8df
256	26-40	female	primary(1-8)	House wife	Urban	didn't know	The day before date of surgery	Muslim	Married	<05 minutes	Elective	General	Spinal	Gyn/Obs	Yes	No	Yes	No	Yes	Yes	Yes	No	Yes	No	Yes	Yes	Yes	256	1		3b5b2091-24e1-4406-98ed-00ad9efcb279
4	26-40	male	primary(1-8)	Other	Rural	didn't know	The day before date of surgery	Orthodox	Single	<05 minutes	Elective	Specialized	Spinal	Orthopedic	Yes	No	No	No	No	Yes	Yes	Yes	Yes	No	Yes	No	Yes	4	1		3c432655-ee24-4307-b802-a5279273af09
236	41-60	female	primary(1-8)	private business	Urban	didn't know	The day before date of surgery	Orthodox	Divorced	<05 minutes	Elective	General	Spinal	Gyn/Obs	Yes	No	No	No	Yes	Yes	No	No	Yes	No	Yes	Yes	Yes	236	1		3c4ca31b-d8ec-4ad3-a4d6-bdeafb7494a8
247	26-40	female	Diploma	Government employee	Urban	Midwife	On the day of surgery	Orthodox	Married	<05 minutes	Emergency	Specialized	Spinal	Gyn/Obs	Yes	No	No	No	Yes	Yes	Yes	No	Yes	No	Yes	Yes	Yes	247	1		3d46e594-7fc5-45e6-a9bc-c3b7d3aabcc6
209	26-40	male	Degree	Private employee	Urban	Senior physician	On the day of surgery	Orthodox	Single	<05 minutes	Emergency	General	Spinal	General surgery	Yes	No	No	No	Yes	Yes	Yes	No	Yes	No	Yes	Yes	Yes	209	1		3d59141f-fe42-4a27-a35e-a5ea2d8afd1c
137	41-60	male	primary(1-8)	private business	Urban	nurse	The day before date of surgery	Orthodox	Married	<05 minutes	Elective	General	General	General surgery	Yes	No	No	No	Yes	No	Yes	Yes	Yes	No	Yes	Yes	Yes	137	1		3e8a752d-746d-4ed2-943c-1434239c5199
129	41-60	male	able to read and write	private business	Urban	nurse	On the day of surgery	Muslim	Married	<05 minutes	Emergency	General	General	General surgery	Yes	No	No	No	Yes	No	Yes	Yes	Yes	No	No	Yes	Yes	129	1		3f2d20c3-321a-44e4-8c1d-d43f13150f7f
226	26-40	female	primary(1-8)	House wife	Urban	didn't know	Immediately before surgery	Muslim	Married	<05 minutes	Emergency	General	Spinal	Gyn/Obs	Yes	No	No	No	Yes	No	Don't remember	No	No	No	Yes	Yes	Yes	226	1		3f472261-2f98-446d-965b-8ccbddb31b1a
47	18-25	male	Secondary (9-12)	Private employee	Urban	didn't know	Immediately before surgery	Orthodox	Single	>05 minutes	Elective	Specialized	General	General surgery	Yes	No	No	No	Yes	No	Yes	No	No	No	No	No	No	47	1		3f77e20d-19c1-4a55-93c8-6b28d93b1862
248	41-60	male	primary(1-8)	private business	Urban	didn't know	The day before date of surgery	Muslim	Married	<05 minutes	Elective	Specialized	Spinal	General surgery	Yes	No	No	No	No	Yes	Yes	No	No	No	No	Yes	Yes	248	1		3fcfc5f7-3415-4caa-918e-e83366a399b1
20	41-60	male	Diploma	Government employee	Rural	Resident	Immediately before surgery	Orthodox	Married	>05 minutes	Emergency	Specialized	Spinal	Orthopedic	Yes	Yes	Yes	Don't remember	Yes	Yes	Yes	No	No	Don't remember	Yes	Yes	Yes	20	1		410bffd4-193e-4c2c-8eb3-a3c62f85c21a
220	>60	male	able to read and write	Farmer	Rural	didn't know	The day before date of surgery	Orthodox	widowed	<05 minutes	Elective	Specialized	General	General surgery	Yes	No	No	No	No	Yes	No	No	No	No	Yes	Yes	Yes	220	1		41fbd7cb-726a-4644-a9e9-9a07b945ec36
119	41-60	male	Unable to read and write	Farmer	Rural	Senior physician	The day before date of surgery	Orthodox	Married	<05 minutes	Elective	General	Spinal	General surgery	Yes	No	No	No	Yes	Yes	Yes	Yes	Yes	No	Yes	Yes	Yes	119	1		42f55df6-a38f-48f4-9bcd-c28455643ac4
244	41-60	male	able to read and write	Farmer	Rural	didn't know	The day before date of surgery	Orthodox	Married	<05 minutes	Elective	Specialized	Spinal	General surgery	Yes	No	No	No	No	No	Yes	No	No	No	Yes	Yes	Yes	244	1		431aa838-e278-4f5a-a547-fab5ede0adc3
150	41-60	male	Unable to read and write	Farmer	Rural	nurse	The day before date of surgery	Orthodox	widowed	>05 minutes	Elective	General	General	Orthopedic	Yes	No	No	No	Yes	Yes	Yes	Yes	Yes	No	No	Yes	Yes	150	1		447daec0-1e89-4d85-8266-a5a07e5a7cea
34	18-25	male	Unable to read and write	Farmer	Rural	didn't know	The day before date of surgery	Orthodox	Single	<05 minutes	Elective	Specialized	General	General surgery	Yes	No	No	No	No	No	Yes	No	Yes	No	No	Yes	Yes	34	1		4494bd54-1d7c-4100-ae9d-68d74ff3ac02
154	41-60	male	primary(1-8)	Farmer	Rural	didn't know	On the day of surgery	Orthodox	Married	>05 minutes	Elective	Specialized	General	General surgery	No	No	No	No	Yes	Yes	Yes	No	Yes	No	No	Yes	Yes	154	1		44fdb9e3-14f6-4a75-905a-362443847222
136	41-60	male	Degree	Government employee	Urban	Senior physician	The day before date of surgery	Orthodox	Divorced	>05 minutes	Elective	General	General	Orthopedic	Yes	No	Yes	No	Yes	No	Yes	Yes	Yes	No	Yes	Yes	Yes	136	1		4544cf63-16e2-4187-9400-b1c015332783
94	26-40	female	Secondary (9-12)	House wife	Urban	Senior physician	On the day of surgery	Orthodox	Married	>05 minutes	Elective	General	Spinal	Gyn/Obs	Yes	No	Yes	No	Yes	Yes	Yes	Yes	Yes	No	Yes	Yes	Yes	94	1		45c07145-934a-4fea-849b-3b482555bff6
242	41-60	female	Unable to read and write	House wife	Rural	didn't know	The day before date of surgery	Orthodox	Married	<05 minutes	Elective	General	Spinal	Gyn/Obs	Yes	No	No	No	Yes	Yes	Don't remember	Don't remember	No	No	No	Yes	Yes	242	1		465418fc-ab4b-46b4-966a-98b91a082da3
190	26-40	male	primary(1-8)	Farmer	Rural	didn't know	The day before date of surgery	Orthodox	Married	<05 minutes	Elective	Specialized	Spinal	Orthopedic	Yes	No	No	No	Yes	Yes	Yes	No	Yes	No	Yes	Yes	Yes	190	1		46831da9-64a7-4b22-b70b-927f4dab2f45
66	26-40	male	primary(1-8)	Other	Urban	didn't know	On the day of surgery	Orthodox	Divorced	<05 minutes	Emergency	Specialized	Spinal	Orthopedic	Yes	No	No	No	Yes	No	No	Yes	Yes	No	Yes	Yes	Yes	66	1		4778536f-9b34-4362-bc1f-0e07b2e5a87b
158	26-40	male	Unable to read and write	Farmer	Rural	didn't know	Immediately before surgery	Orthodox	Married	>05 minutes	Elective	Specialized	General	General surgery	Yes	No	No	Yes	Yes	Yes	Yes	No	Yes	No	No	Yes	Yes	158	1		4842d53f-075f-49d1-adad-c06baeca2307
71	41-60	male	Secondary (9-12)	Farmer	Rural	didn't know	The day before date of surgery	Orthodox	Married	<05 minutes	Emergency	Specialized	Spinal	Orthopedic	Yes	Don't remember	Yes	No	Don't remember	Don't remember	Yes	No	Yes	No	Yes	Yes	Yes	71	1		49298982-3ec6-4f1c-87c7-69b2244dbc1e
270	>60	male	Unable to read and write	Farmer	Rural	didn't know	The day before date of surgery	Orthodox	widowed	<05 minutes	Elective	Specialized	General	General surgery	No	No	Don't remember	No	No	Yes	No	No	Yes	No	No	Yes	Yes	270	1		493ae150-e155-46ee-9199-6ea8a13515f7
188	26-40	male	Degree	Private employee	Urban	Resident	Immediately before surgery	Orthodox	Single	<05 minutes	Emergency	Specialized	General	General surgery	Yes	No	No	No	No	Yes	Yes	No	No	No	Yes	Yes	Yes	188	1		4db9db44-7e40-450b-b7c3-40fd5cd48aa0
193	41-60	male	able to read and write	Farmer	Rural	didn't know	The day before date of surgery	Muslim	Divorced	<05 minutes	Elective	Specialized	General	General surgery	Yes	No	No	No	No	No	No	No	Yes	No	No	Yes	Yes	193	1		4e5e79bf-4c39-422c-9b04-418c667cd765
128	26-40	female	Secondary (9-12)	House wife	Urban	Midwife	Immediately before surgery	Orthodox	Married	<05 minutes	Emergency	General	Spinal	Gyn/Obs	Yes	No	Yes	No	Yes	Yes	Yes	Yes	Yes	No	No	Yes	Yes	128	1		5107e9a8-3fb9-4773-9d33-ddea321cf850
168	26-40	female	able to read and write	House wife	Urban	Senior physician	The day before date of surgery	Orthodox	Married	>05 minutes	Emergency	Specialized	General	Gyn/Obs	Yes	No	No	No	No	Yes	Yes	No	Yes	No	No	Yes	Yes	168	1		52a8c1c9-e550-487c-a336-c0867e30fcb4
35	41-60	male	able to read and write	Farmer	Rural	didn't know	The day before date of surgery	Orthodox	Married	>05 minutes	Emergency	Specialized	Spinal	General surgery	Yes	No	Yes	Yes	Yes	Yes	Yes	Yes	Don't remember	No	Yes	No	No	35	1		52fac7d2-d100-4046-952f-3979f8cbb3ec
41	26-40	female	Diploma	Government employee	Urban	Resident	Immediately before surgery	Orthodox	Married	<05 minutes	Elective	Specialized	General	General surgery	Yes	No	No	No	No	No	No	No	Yes	No	No	Yes	Yes	41	1		531cfbf0-219c-4819-8c90-326f5d69c909
149	26-40	female	Degree	Government employee	Urban	Midwife	Immediately before surgery	Orthodox	Married	<05 minutes	Emergency	General	Spinal	Gyn/Obs	Yes	No	Yes	No	Yes	Yes	Yes	No	No	No	No	Yes	Yes	149	1		544b76bf-9585-4422-829d-9e87a0f86ab2
86	>60	female	Unable to read and write	Farmer	Rural	Senior physician	The day before date of surgery	Orthodox	Married	>05 minutes	Elective	General	General	Orthopedic	Yes	No	No	No	Yes	No	No	Yes	Yes	No	Yes	Yes	Yes	86	1		54aeddda-30f9-467f-93cd-9ee5d64dc97b
75	41-60	female	Unable to read and write	Farmer	Rural	didn't know	The day before date of surgery	Orthodox	Married	>05 minutes	Emergency	Specialized	General	General surgery	Yes	No	Yes	No	Yes	Yes	Yes	Yes	Yes	No	Yes	Yes	Yes	75	1		558c6cc4-bd5c-4bb5-a21f-3d5e2c790498
68	18-25	male	Secondary (9-12)	Other	Urban	didn't know	The day before date of surgery	Orthodox	Single	<05 minutes	Emergency	Specialized	Spinal	Orthopedic	Yes	No	No	No	Yes	Yes	Yes	No	Yes	No	Yes	Yes	Yes	68	1		55c646d2-b168-4a7b-8686-719cf0bae275
142	18-25	female	Secondary (9-12)	House wife	Urban	Senior physician	Immediately before surgery	Orthodox	Married	<05 minutes	Emergency	General	Spinal	Gyn/Obs	Yes	No	No	No	No	Yes	Yes	No	No	No	No	Yes	Yes	142	1		576094e9-9d20-4d83-abd3-23e309c5a77b
245	26-40	female	Unable to read and write	House wife	Rural	didn't know	Immediately before surgery	Orthodox	Married	<05 minutes	Emergency	General	Spinal	Gyn/Obs	Yes	No	No	No	No	No	No	No	No	No	Yes	Yes	Yes	245	1		578df962-7024-4060-9620-fb14d5aeb899
49	18-25	female	Secondary (9-12)	Other	Urban	didn't know	The day before date of surgery	Orthodox	Single	<05 minutes	Emergency	Specialized	Spinal	Gyn/Obs	Yes	No	Yes	No	Yes	Yes	Yes	No	Yes	No	Yes	Yes	Yes	49	1		5b6d2333-fa20-4f4a-9356-8934fe1c80b9
22	26-40	female	able to read and write	House wife	Rural	Resident	The day before date of surgery	Orthodox	Married	<05 minutes	Emergency	Specialized	General	Gyn/Obs	Yes	No	No	No	No	Yes	No	No	No	No	Yes	Yes	Yes	22	1		5bded858-6297-4b46-b461-e32686762dbe
203	26-40	male	Unable to read and write	Farmer	Rural	didn't know	The day before date of surgery	Orthodox	Married	<05 minutes	Elective	General	General	General surgery	Yes	No	No	No	No	Yes	No	No	Yes	No	No	Yes	Yes	203	1		5d2e80e6-7997-4a3a-b8e2-e47ef90ece43
56	41-60	male	Unable to read and write	Farmer	Rural	didn't know	The day before date of surgery	Muslim	Married	>05 minutes	Emergency	Specialized	General	General surgery	Yes	No	No	Don't remember	Yes	Yes	No	No	Don't remember	Don't remember	No	Yes	Yes	56	1		5e56eafe-d64e-4266-bf49-9349dea6e36c
187	41-60	male	Unable to read and write	Farmer	Rural	didn't know	On the day of surgery	Orthodox	Divorced	<05 minutes	Elective	Specialized	Spinal	Orthopedic	Yes	No	No	No	No	Yes	No	No	Yes	No	No	Yes	Yes	187	1		5efd832a-4443-4802-9c29-100de46e3c36
107	26-40	female	Secondary (9-12)	House wife	Urban	Midwife	Immediately before surgery	Orthodox	Married	<05 minutes	Emergency	General	Spinal	Gyn/Obs	Yes	No	Yes	No	Yes	Yes	Yes	No	Yes	No	No	Yes	Yes	107	1		62480c1c-6814-4766-9a8d-2e943c45ce50
214	41-60	female	able to read and write	Farmer	Rural	didn't know	On the day of surgery	Orthodox	Married	<05 minutes	Elective	Specialized	General	General surgery	Yes	No	No	No	No	No	No	Yes	Yes	No	Yes	Yes	Yes	214	1		631118ff-48a0-497c-bb69-d54944f3eddd
134	26-40	female	Secondary (9-12)	House wife	Urban	Midwife	Immediately before surgery	Orthodox	Married	>05 minutes	Emergency	General	Spinal	Gyn/Obs	Yes	No	No	No	Yes	Yes	No	No	No	No	Yes	Yes	Yes	234	1		6651698d-4b8d-4001-b42f-850eab06bc13
40	>60	female	Unable to read and write	House wife	Rural	didn't know	Immediately before surgery	Orthodox	Married	<05 minutes	Elective	Specialized	Spinal	General surgery	Yes	No	No	No	Yes	No	Yes	No	No	No	No	Yes	Yes	40	1		66f00ec5-c208-4d12-b81b-4a2f58de4428
43	18-25	female	Secondary (9-12)	House wife	Urban	didn't know	Immediately before surgery	Muslim	Married	>05 minutes	Emergency	Specialized	Spinal	Gyn/Obs	Yes	No	No	No	Yes	No	No	No	Yes	No	Yes	Yes	Yes	43	1		6743360e-d3bc-4d59-b601-1415ff1fca5a
155	26-40	female	Secondary (9-12)	House wife	Urban	Midwife	Immediately before surgery	Orthodox	Married	>05 minutes	Emergency	Specialized	Spinal	Gyn/Obs	Yes	Yes	No	No	Yes	Yes	Yes	No	Yes	No	Yes	Yes	Yes	155	1		678ce8e9-a209-4d54-8bbc-a9495f4966c1
266	26-40	female	Unable to read and write	House wife	Rural	didn't know	Immediately before surgery	Muslim	Married	<05 minutes	Emergency	General	Spinal	Gyn/Obs	No	No	No	No	No	Yes	Yes	No	No	No	No	Yes	Yes	266	1		6824cf58-d990-4997-81fc-e775b98d2383
130	26-40	female	Secondary (9-12)	House wife	Urban	Midwife	Immediately before surgery	Orthodox	Married	<05 minutes	Emergency	General	Spinal	Gyn/Obs	Yes	No	Yes	No	Yes	No	Yes	Yes	No	No	No	Yes	Yes	130	1		68a44d12-2c26-4409-8674-2f07cd07cc2a
271	26-40	male	Diploma	Private employee	Urban	Resident	Immediately before surgery	Orthodox	Married	<05 minutes	Emergency	Specialized	General	General surgery	Yes	No	No	No	No	Yes	No	No	No	No	Yes	Yes	Yes	271	1		69b3329a-b0b8-4b7e-a4ac-6ecf2f92f7c1
178	26-40	female	Unable to read and write	House wife	Rural	didn't know	Immediately before surgery	Orthodox	Married	<05 minutes	Emergency	Specialized	Spinal	Gyn/Obs	No	No	No	No	No	Yes	No	No	No	No	No	Yes	Yes	178	1		6a1a9b72-1a2d-49db-ac96-8abf828c8bc1
8	18-25	male	Diploma	Other	Rural	didn't know	On the day of surgery	Orthodox	Single	<05 minutes	Emergency	Specialized	Spinal	Orthopedic	don't remember	No	No	No	No	Don't remember	Don't remember	No	No	No	Don't remember	Yes	Yes	8	1		6a5637d2-7596-4fa3-9ee1-9320a1c499c4
167	41-60	male	Unable to read and write	Farmer	Rural	didn't know	On the day of surgery	Orthodox	Married	<05 minutes	Emergency	Specialized	Spinal	General surgery	don't remember	Don't remember	Don't remember	No	Yes	Yes	No	No	Yes	No	No	Yes	Yes	167	1		6bf311b6-d032-4097-bc1c-6eec05ac7b6c
96	18-25	female	Secondary (9-12)	Government employee	Urban	Senior physician	Immediately before surgery	Orthodox	Married	>05 minutes	Emergency	General	General	Gyn/Obs	Yes	No	No	No	Yes	Yes	Yes	Yes	Yes	No	Yes	Yes	Yes	96	1		6bf6844c-7d9f-4b27-81bb-a37d9d4ace3a
181	41-60	female	Unable to read and write	Farmer	Rural	didn't know	On the day of surgery	Orthodox	Divorced	<05 minutes	Elective	Specialized	Spinal	Gyn/Obs	Yes	No	No	No	Yes	Yes	No	No	No	No	No	Yes	Yes	181	1		6c9898d3-ef20-4609-a744-245ab37eecef
276	41-60	male	primary(1-8)	Farmer	Rural	Intern or GP	Immediately before surgery	Orthodox	Married	<05 minutes	Elective	General	Spinal	General surgery	No	No	No	No	No	Yes	No	No	No	No	No	Yes	Yes	276	1		6cd86b3b-4cae-4d47-a8a7-a870989bf755
82	26-40	female	Degree	Government employee	Urban	Resident	The day before date of surgery	Orthodox	Married	>05 minutes	Emergency	General	Spinal	Orthopedic	Yes	No	No	Yes	Yes	Yes	Yes	No	Yes	No	Yes	Yes	Yes	82	1		6ce4641d-245b-4240-bf00-1b381cff69a8
218	41-60	male	able to read and write	Farmer	Rural	didn't know	Immediately before surgery	Orthodox	Married	<05 minutes	Elective	Specialized	General	General surgery	Yes	No	No	No	No	Yes	No	No	No	No	Yes	Yes	Yes	218	1		6d0c7144-089c-4def-bc44-7779d24f63a2
164	26-40	female	primary(1-8)	Farmer	Rural	didn't know	The day before date of surgery	Orthodox	Married	>05 minutes	Emergency	Specialized	General	General surgery	Yes	No	No	No	Yes	Yes	Yes	No	Yes	No	Yes	Yes	Yes	164	1		6d2250e6-cdd3-4d6b-bcde-6f22f7357692
231	26-40	male	able to read and write	Farmer	Rural	didn't know	The day before date of surgery	Orthodox	Married	<05 minutes	Elective	Specialized	General	General surgery	Yes	No	No	No	Yes	No	No	No	Yes	No	No	Yes	Yes	231	1		6ec6965f-2d6c-4346-bd30-9605fd8b95f5
58	>60	male	Unable to read and write	Farmer	Rural	didn't know	The day before date of surgery	Orthodox	Married	<05 minutes	Elective	Specialized	General	General surgery	Yes	No	No	No	Yes	Yes	Yes	Yes	Yes	No	Yes	Yes	Yes	58	1		6ee7d7bf-4df7-4065-a613-4a918e037a6f
126	26-40	female	Secondary (9-12)	Government employee	Urban	Senior physician	Immediately before surgery	Orthodox	Married	<05 minutes	Emergency	General	Spinal	Gyn/Obs	Yes	No	No	No	Yes	Yes	Yes	Yes	Yes	No	Yes	Yes	Yes	126	1		6eeca9f6-8d39-4269-9205-cf0882afba1f
278	26-40	female	Unable to read and write	House wife	Rural	didn't know	On the day of surgery	Muslim	Married	<05 minutes	Emergency	General	Spinal	Gyn/Obs	Yes	No	No	No	No	No	Yes	No	No	No	Yes	Yes	Yes	278	1		6f2b59d3-fdad-418d-9878-b30fc73320a7
171	26-40	male	Diploma	Private employee	Urban	Resident	Immediately before surgery	Orthodox	Single	<05 minutes	Emergency	Specialized	General	General surgery	Yes	No	No	No	Yes	Yes	No	No	Yes	No	No	Yes	Yes	171	1		705fdee1-db50-4a59-83b1-9bf0c7a458f0
259	41-60	male	Unable to read and write	Farmer	Rural	didn't know	On the day of surgery	Orthodox	Married	<05 minutes	Elective	General	General	General surgery	Yes	No	No	No	No	Don't remember	Yes	Don't remember	Yes	No	No	Yes	Yes	259	1		70985407-655e-404c-b583-6a4822eecc50
79	41-60	male	Degree	Government employee	Urban	didn't know	The day before date of surgery	Orthodox	Married	>05 minutes	Emergency	Specialized	General	General surgery	Yes	Yes	Yes	Yes	Yes	Yes	Yes	Yes	Yes	No	No	Yes	Yes	79	1		70b11a22-65b4-4452-b5b0-b80a511fc2ba
101	>60	male	Unable to read and write	Farmer	Urban	nurse	The day before date of surgery	Orthodox	Married	>05 minutes	Elective	General	General	General surgery	Yes	No	No	No	Yes	Yes	Yes	Yes	Yes	No	No	Yes	Yes	101	1		71b3d99e-1b6b-41fe-8fff-18c7c74b409b
174	26-40	female	Unable to read and write	House wife	Rural	didn't know	Immediately before surgery	Muslim	Married	<05 minutes	Emergency	Specialized	Spinal	Gyn/Obs	Yes	No	No	No	No	No	No	No	No	No	Yes	Yes	Yes	174	1		727c6824-efe6-4d9a-b69a-b1c9472cfce0
98	41-60	female	Unable to read and write	Farmer	Rural	Senior physician	The day before date of surgery	Orthodox	Married	>05 minutes	Elective	General	General	Gyn/Obs	Yes	No	No	No	Yes	Yes	Yes	Yes	Yes	No	No	Yes	Yes	98	1		729360f9-ab70-496a-be96-8fbf1ff05d88
117	26-40	female	Degree	House wife	Urban	Senior physician	Immediately before surgery	Orthodox	Married	<05 minutes	Emergency	General	Spinal	Gyn/Obs	Yes	No	No	No	Yes	Yes	Yes	Yes	Yes	No	Yes	Yes	Yes	117	1		734250f4-9742-487d-a45e-4f89aea06034
273	26-40	female	Unable to read and write	House wife	Urban	didn't know	Immediately before surgery	Orthodox	Married	<05 minutes	Emergency	Specialized	Spinal	Gyn/Obs	No	No	No	No	No	Yes	No	No	No	No	Yes	Yes	Yes	273	1		754d67a4-0009-44b8-9ca0-622fcfcddca9
54	26-40	male	able to read and write	Farmer	Rural	didn't know	Immediately before surgery	Orthodox	Married	>05 minutes	Emergency	Specialized	General	General surgery	don't remember	Yes	No	No	Yes	Yes	No	No	Yes	No	Yes	Yes	Yes	54	1		77c5aa27-027c-4f49-a607-5293138651c3
165	26-40	male	Secondary (9-12)	Private employee	Urban	didn't know	The day before date of surgery	Orthodox	Single	<05 minutes	Emergency	Specialized	General	General surgery	No	No	Yes	No	Yes	No	Yes	No	Yes	No	Yes	Yes	Yes	165	1		783bcd40-3024-4ddc-9cae-31c3312acabd
106	41-60	female	Unable to read and write	Farmer	Urban	nurse	The day before date of surgery	Orthodox	Married	>05 minutes	Elective	General	General	Gyn/Obs	Yes	No	No	No	Yes	Yes	Yes	Yes	Yes	No	No	Yes	Yes	106	1		7994a96f-776f-446f-9f02-8b488e899662
116	26-40	female	Secondary (9-12)	Government employee	Urban	Senior physician	On the operation table	Orthodox	Married	<05 minutes	Emergency	General	Spinal	Gyn/Obs	Yes	No	Yes	No	Yes	Yes	Yes	No	No	No	No	Yes	Yes	116	1		7a26c594-b407-4679-97b8-52fda0cbb42c
272	41-60	male	Unable to read and write	Farmer	Rural	didn't know	On the operation table	Orthodox	Married	<05 minutes	Emergency	General	General	General surgery	No	No	No	No	Don't remember	No	No	No	No	No	Yes	Yes	Yes	272	1		7af94944-f53a-458c-8aa0-c492b7b5631a
70	18-25	female	Secondary (9-12)	House wife	Urban	Senior physician	The day before date of surgery	Orthodox	Married	<05 minutes	Elective	Specialized	General	Gyn/Obs	Yes	No	No	No	No	No	Yes	No	Yes	Yes	Yes	Yes	Yes	70	1		7cd339df-44b7-4a07-9caa-55666869d50b
45	18-25	female	primary(1-8)	Other	Rural	didn't know	Immediately before surgery	Orthodox	Single	<05 minutes	Emergency	Specialized	General	Orthopedic	Yes	No	No	No	No	Yes	No	No	No	No	No	Yes	Yes	45	1		7eaba8bb-3b10-4035-9ecb-6b1343f1d698
81	26-40	female	primary(1-8)	House wife	Urban	didn't know	The day before date of surgery	Muslim	Married	<05 minutes	Emergency	Specialized	Spinal	Orthopedic	Yes	No	No	No	Yes	Yes	Yes	No	Yes	No	Yes	Yes	Yes	81	1		7f53fa65-1de1-46c9-a47c-e5dd7db52b80
265	41-60	male	Unable to read and write	Farmer	Rural	didn't know	Immediately before surgery	Orthodox	Married	<05 minutes	Elective	Specialized	Spinal	Orthopedic	No	No	No	No	No	Yes	Yes	No	No	No	No	Yes	Yes	265	1		7fb56f45-110e-4d2a-997c-d5c96fba0f26
280	41-60	male	Unable to read and write	Farmer	Rural	didn't know	On the operation table	Orthodox	Married	<05 minutes	Emergency	General	General	General surgery	Yes	No	No	No	No	Yes	No	No	No	No	Yes	Yes	Yes	280	1		7fd168b5-cf97-40c0-b262-998fc5b2efc0
146	26-40	female	Secondary (9-12)	House wife	Urban	nurse	Immediately before surgery	Orthodox	Married	<05 minutes	Emergency	General	Spinal	Gyn/Obs	Yes	No	Yes	No	Yes	Yes	Yes	Yes	Yes	No	No	Yes	Yes	146	1		82437307-ac08-45d7-bb72-5a046cba20db
253	26-40	male	Diploma	Government employee	Urban	Resident	On the day of surgery	Orthodox	Single	<05 minutes	Emergency	Specialized	General	General surgery	Yes	No	No	No	Yes	Yes	Yes	No	No	Yes	Yes	Yes	Yes	253	1		8264ecf9-0dd4-482a-bd0a-47dee793ac43
103	>60	male	Unable to read and write	Farmer	Rural	nurse	On the day of surgery	Orthodox	widowed	>05 minutes	Elective	General	General	General surgery	Yes	No	No	No	Yes	No	Yes	Yes	Yes	No	No	Yes	Yes	103	1		830c9d3d-c5cd-4d8b-bfc8-9c66b2188ce5
72	18-25	male	Secondary (9-12)	Other	Urban	didn't know	Immediately before surgery	Orthodox	Single	<05 minutes	Emergency	Specialized	Spinal	Orthopedic	Yes	No	Yes	No	Yes	Yes	Yes	No	Yes	No	Yes	Yes	Yes	72	1		83babf31-be7e-421d-bc1c-bfd31c1f6648
249	41-60	male	primary(1-8)	Farmer	Rural	Resident	The day before date of surgery	Orthodox	Married	<05 minutes	Elective	Specialized	Spinal	Orthopedic	Yes	No	No	No	Yes	Yes	No	No	Yes	Yes	Yes	Yes	Yes	249	1		84f950a0-a05e-47ae-a6f0-fddf4f12c102
15	>60	male	able to read and write	Farmer	Rural	didn't know	On the day of surgery	Orthodox	Married	<05 minutes	Emergency	Specialized	General	Orthopedic	Yes	Yes	No	No	Yes	Yes	Yes	No	Yes	No	No	Yes	Yes	15	1		85534315-68ea-4810-8a0b-30e3d0bc1fdd
210	26-40	female	primary(1-8)	private business	Urban	nurse	Immediately before surgery	Orthodox	Married	<05 minutes	Elective	General	Spinal	Gyn/Obs	Yes	No	No	No	No	Yes	No	No	Yes	No	No	Yes	Yes	210	1		85c07066-04c5-49f2-85bc-171dde7757e4
223	26-40	male	Secondary (9-12)	daily laborer	Urban	nurse	Immediately before surgery	Orthodox	Single	<05 minutes	Emergency	General	General	General surgery	Yes	No	No	No	Yes	Yes	Yes	No	No	No	Yes	Yes	Yes	223	1		86688d46-6985-499a-9909-c914bdaecbce
200	26-40	female	Diploma	Government employee	Urban	Resident	Immediately before surgery	Catholic	Married	<05 minutes	Emergency	Specialized	Spinal	Orthopedic	Yes	Don't remember	Yes	Don't remember	Yes	Don't remember	Yes	No	Yes	No	Yes	Yes	Yes	200	1		86fe78c6-3f2c-43a7-be27-a6add996217e
89	18-25	female	primary(1-8)	Other	Rural	Senior physician	On the day of surgery	Orthodox	Single	>05 minutes	Emergency	General	General	Orthopedic	Yes	No	No	No	No	No	Yes	No	Yes	No	No	Yes	Yes	89	1		891f486d-7df6-4b5e-b957-d9381b2aa8ee
221	26-40	female	Secondary (9-12)	private business	Urban	Midwife	Immediately before surgery	Muslim	Married	>05 minutes	Emergency	Specialized	Spinal	Gyn/Obs	Yes	No	No	Yes	Yes	No	Yes	No	Yes	No	Yes	Yes	Yes	221	1		8b172f62-54b5-47ec-9893-85b117fcbc9a
115	26-40	female	Degree	Government employee	Urban	Senior physician	Immediately before surgery	Orthodox	Married	>05 minutes	Emergency	General	Spinal	Gyn/Obs	Yes	Yes	Yes	No	Yes	No	Yes	Yes	Yes	No	Yes	Yes	Yes	115	1		8c49c1dc-7cbd-4626-a098-6d4ff16c9380
46	>60	male	Unable to read and write	Farmer	Rural	didn't know	On the day of surgery	Orthodox	Married	<05 minutes	Emergency	Specialized	Spinal	Orthopedic	Yes	No	No	No	Yes	No	No	No	No	No	Yes	No	No	46	1		8e0bbac1-cd3f-4474-b4ea-c18ff62a8015
6	18-25	male	primary(1-8)	Other	Urban	didn't know	The day before date of surgery	Orthodox	Single	<05 minutes	Elective	Specialized	Spinal	Orthopedic	Yes	Yes	Don't remember	No	Yes	No	Yes	Yes	Yes	No	Yes	Yes	Yes	6	1		8edbcb7c-5a97-477c-b66b-d2a783e60c60
192	26-40	female	Secondary (9-12)	House wife	Urban	Midwife	On the day of surgery	Orthodox	Married	<05 minutes	Emergency	Specialized	Spinal	Gyn/Obs	Yes	No	No	No	No	Yes	No	No	No	No	Yes	Yes	Yes	192	1		90acd722-4ace-489e-865f-719b3b01181f
227	18-25	female	Secondary (9-12)	Other	Urban	Resident	On the day of surgery	Muslim	Single	>05 minutes	Emergency	General	Spinal	General surgery	Yes	No	Yes	No	Yes	Yes	Yes	No	Yes	No	Yes	Yes	Yes	227	1		913ed209-eb18-4731-81c2-e1120dba3aa4
235	26-40	male	primary(1-8)	private business	Urban	didn't know	The day before date of surgery	Muslim	Married	<05 minutes	Elective	General	Spinal	Orthopedic	Yes	No	No	No	Yes	No	No	No	No	No	Yes	Yes	Yes	235	1		915e2027-db09-4df4-ad0f-f87fd91c5292
32	41-60	male	able to read and write	Farmer	Rural	didn't know	The day before date of surgery	Orthodox	Married	<05 minutes	Elective	Specialized	Spinal	General surgery	Yes	No	No	No	Yes	Yes	Yes	No	Yes	No	Yes	Yes	Yes	32	1		9171c322-e749-4342-95fc-059d0fba692e
237	>60	male	Unable to read and write	Farmer	Rural	didn't know	The day before date of surgery	Orthodox	widowed	<05 minutes	Elective	Specialized	General	General surgery	Yes	No	No	No	No	No	No	No	Yes	No	No	Yes	Yes	237	1		91d744dd-51ac-4169-906c-4a1d3e99ad8c
24	26-40	male	Diploma	daily laborer	Rural	Senior physician	The day before date of surgery	Orthodox	Single	<05 minutes	Emergency	Specialized	General	General surgery	No	No	No	No	Yes	Yes	Yes	No	Yes	No	Yes	Yes	Yes	24	1		93438a09-4779-4f97-a10d-a0cef5a1d34b
131	18-25	female	Secondary (9-12)	House wife	Urban	Midwife	Immediately before surgery	Orthodox	Married	<05 minutes	Emergency	General	Spinal	Gyn/Obs	Yes	No	Yes	No	Yes	Yes	Yes	Yes	Yes	No	No	Yes	Yes	131	1		95e02028-9b81-4bac-bcb6-76066ac96fe5
65	>60	male	Unable to read and write	Farmer	Rural	didn't know	The day before date of surgery	Orthodox	Married	>05 minutes	Elective	Specialized	General	General surgery	Yes	No	No	Don't remember	Yes	Yes	Yes	No	Yes	Don't remember	No	Yes	Yes	65	1		96018045-2147-411f-a5ee-70245e7adf7d
64	18-25	male	Degree	Other	Urban	Resident	Immediately before surgery	Orthodox	Single	<05 minutes	Emergency	Specialized	General	General surgery	Yes	No	No	Yes	Yes	No	Yes	No	Yes	No	No	Yes	Yes	64	1		96884081-6280-4324-a663-b0ee64fb6a8c
110	26-40	female	primary(1-8)	House wife	Urban	nurse	Immediately before surgery	Muslim	Married	<05 minutes	Emergency	General	Spinal	Gyn/Obs	Yes	No	No	No	Yes	No	Yes	No	No	No	No	Yes	Yes	110	1		97ab49e2-9312-4824-9702-0a0c4604a352
51	26-40	female	Degree	Government employee	Urban	Midwife	The day before date of surgery	Orthodox	Married	>05 minutes	Elective	Specialized	Spinal	Gyn/Obs	Yes	Yes	Yes	No	No	Yes	No	Yes	Yes	No	No	Yes	Yes	51	1		981b727e-4d23-4c46-91a4-0f01d139c921
268	26-40	male	able to read and write	Farmer	Rural	nurse	Immediately before surgery	Orthodox	Married	<05 minutes	Emergency	Specialized	General	General surgery	Yes	No	No	No	No	Yes	No	No	No	No	Yes	Yes	Yes	268	1		9825c16e-1d20-41af-a1fe-c2a8a7b67704
207	26-40	male	Diploma	Private employee	Urban	Resident	On the day of surgery	Muslim	Single	<05 minutes	Emergency	Specialized	General	General surgery	Yes	No	No	No	Yes	Yes	Yes	No	No	No	Yes	Yes	Yes	207	1		9867903d-b85a-42f7-9e91-96058c572fba
53	41-60	male	able to read and write	Other	Rural	didn't know	Immediately before surgery	Orthodox	Married	<05 minutes	Emergency	Specialized	General	General surgery	Yes	Yes	Yes	No	Yes	No	Yes	No	Yes	No	Yes	Yes	Yes	53	1		98d828fc-1f90-4b2e-a3e9-9cbe76677ffc
224	26-40	male	Degree	Government employee	Urban	Senior physician	On the day of surgery	Orthodox	Married	<05 minutes	Emergency	Specialized	General	General surgery	Yes	No	No	Yes	Yes	Yes	Yes	No	No	No	Yes	Yes	Yes	224	1		98eaa132-9fe3-44d9-be81-aad37466cfce
166	26-40	male	Unable to read and write	Farmer	Rural	didn't know	The day before date of surgery	Orthodox	Married	>05 minutes	Elective	Specialized	General	General surgery	Yes	No	No	No	Yes	No	No	No	Yes	No	No	Yes	Yes	166	1		99e1e59d-035d-4cad-9941-86662ed60616
205	26-40	female	Unable to read and write	House wife	Rural	didn't know	Immediately before surgery	Orthodox	Married	<05 minutes	Emergency	General	Spinal	Gyn/Obs	Yes	No	No	No	Don't remember	No	No	No	No	No	Yes	Yes	Yes	205	1		9b4e6ee0-30c3-4241-a645-472bd52e61e8
55	41-60	male	Diploma	Government employee	Urban	didn't know	Immediately before surgery	Orthodox	Married	<05 minutes	Emergency	Specialized	General	General surgery	Yes	No	No	No	Yes	Yes	No	Yes	Yes	No	Yes	No	Yes	55	1		9b86ffd0-ca03-4607-acab-68454559777d
153	41-60	female	Unable to read and write	Farmer	Rural	didn't know	Immediately before surgery	Orthodox	Married	>05 minutes	Emergency	Specialized	General	General surgery	Yes	No	No	No	Yes	No	Yes	No	Yes	No	Yes	Yes	Yes	153	1		9da6d032-88be-47f0-a602-b07da56b6269
147	41-60	male	Unable to read and write	Farmer	Rural	nurse	The day before date of surgery	Orthodox	widowed	>05 minutes	Elective	General	General	General surgery	Yes	No	Yes	No	Yes	Yes	Yes	Yes	Yes	No	Yes	Yes	Yes	147	1		a0bb7d8f-35bf-445e-8a16-1b251b87edbf
219	26-40	female	primary(1-8)	Farmer	Rural	didn't know	On the day of surgery	Orthodox	Married	<05 minutes	Elective	Specialized	Spinal	Gyn/Obs	Yes	No	No	No	No	Yes	Yes	No	Yes	No	Yes	Yes	Yes	219	1		a1e6d3b5-b061-4364-b197-926455446e49
197	41-60	male	able to read and write	private business	Urban	nurse	The day before date of surgery	Orthodox	Married	<05 minutes	Elective	General	Spinal	General surgery	Yes	No	No	No	No	Yes	No	No	No	No	Yes	Yes	Yes	197	1		a2625c18-3ad4-4a68-bcab-50b3c1e39b55
124	41-60	male	Degree	Government employee	Urban	Senior physician	The day before date of surgery	Orthodox	Married	>05 minutes	Elective	General	Spinal	Orthopedic	Yes	No	No	No	Yes	No	Yes	Yes	Yes	No	Yes	Yes	Yes	124	1		a28f36e3-602e-4302-b031-ea4462129467
21	41-60	male	Unable to read and write	Farmer	Rural	Senior physician	The day before date of surgery	Orthodox	Married	<05 minutes	Emergency	Specialized	Spinal	General surgery	No	No	No	No	Yes	No	No	Yes	No	No	No	Yes	Yes	21	1		a3aaca97-3900-41af-a067-cd0b366b6a87
50	26-40	female	Diploma	Government employee	Urban	Senior physician	On the day of surgery	Orthodox	Married	>05 minutes	Elective	Specialized	Spinal	Gyn/Obs	Yes	Yes	Yes	Yes	Yes	Yes	Yes	Yes	Yes	No	Yes	Yes	Yes	50	1		a53c4969-1219-446b-ab42-5b2d8a81adcb
185	18-25	male	primary(1-8)	Other	Urban	nurse	On the day of surgery	Orthodox	Single	<05 minutes	Elective	Specialized	Spinal	Orthopedic	Yes	No	No	No	No	Yes	No	No	Yes	No	No	Yes	Yes	185	1		a5bd9c0b-fbc1-4a7f-8654-53c75f331258
112	26-40	male	Degree	Government employee	Urban	Senior physician	The day before date of surgery	Orthodox	Married	>05 minutes	Elective	General	General	General surgery	Yes	No	No	No	Yes	No	Yes	Yes	Yes	No	Yes	Yes	Yes	112	1		a68483ee-421b-41a2-bedb-bdf042280ad5
232	41-60	male	able to read and write	Farmer	Rural	Resident	On the day of surgery	Orthodox	Married	<05 minutes	Emergency	Specialized	Spinal	Orthopedic	Yes	Don't remember	Yes	Yes	Yes	Yes	Yes	No	Yes	No	Yes	Yes	Yes	232	1		a7118022-dc68-482c-b9cf-62f042cce555
44	41-60	male	primary(1-8)	Farmer	Rural	didn't know	On the day of surgery	Orthodox	Married	>05 minutes	Elective	Specialized	General	General surgery	Yes	Yes	No	No	Yes	Yes	Yes	No	Yes	No	No	Yes	Yes	44	1		a86b588c-107a-452a-9c67-9316f233e0c4
208	>60	male	Unable to read and write	Farmer	Rural	didn't know	The day before date of surgery	Muslim	Married	<05 minutes	Elective	General	General	General surgery	Yes	No	No	No	No	Yes	Don't remember	No	Yes	No	No	Yes	Yes	208	1		a92629c3-94b5-4b42-944a-024199a3a1d9
90	41-60	male	Secondary (9-12)	Other	Urban	Senior physician	On the day of surgery	Orthodox	Married	<05 minutes	Elective	General	Spinal	Orthopedic	No	No	No	No	No	No	Yes	Yes	Yes	No	No	Yes	Yes	90	1		a973cf4a-e571-44d7-b3e1-95e8c04058a6
121	18-25	female	Secondary (9-12)	House wife	Urban	Senior physician	Immediately before surgery	Orthodox	Married	<05 minutes	Emergency	General	General	General surgery	Yes	No	No	No	Yes	Yes	Yes	Yes	Yes	No	Yes	Yes	Yes	121	1		aa50074d-ebe3-48f9-bdb9-3a04e1e43faa
173	26-40	female	primary(1-8)	House wife	Urban	didn't know	Immediately before surgery	Orthodox	Married	<05 minutes	Emergency	Specialized	Spinal	Gyn/Obs	Yes	No	No	No	No	Yes	No	No	No	No	Yes	Yes	Yes	173	1		aa8c477a-b685-4782-8331-3368d04bab5c
138	41-60	male	Unable to read and write	Farmer	Rural	Senior physician	The day before date of surgery	Orthodox	Married	<05 minutes	Elective	General	General	Orthopedic	Yes	No	No	No	Yes	No	Yes	Yes	Yes	No	No	Yes	Yes	138	1		ab9f20e8-4449-44fa-bcac-8dd9f4a8f7ba
28	18-25	female	Secondary (9-12)	Other	Rural	didn't know	On the day of surgery	Orthodox	Single	>05 minutes	Emergency	Specialized	General	General surgery	Yes	No	No	No	Yes	Yes	No	No	Yes	No	Yes	Yes	Yes	28	1		ad5684a9-5ed8-4a0d-b124-33d6933fa3f5
255	26-40	female	Secondary (9-12)	House wife	Urban	Midwife	On the operation table	Orthodox	Married	<05 minutes	Emergency	General	Spinal	Gyn/Obs	Yes	No	No	No	No	Yes	Yes	No	No	No	No	Yes	Yes	255	1		ae27fdcf-7859-4954-ace6-59d2b4327eb8
3	41-60	male	primary(1-8)	Farmer	Rural	didn't know	On the day of surgery	Orthodox	Married	>05 minutes	Emergency	Specialized	General	Orthopedic	Yes	No	No	No	Yes	No	Yes	No	Yes	No	No	Yes	Yes	3	1		ae4d22ab-44d8-41da-8f44-486cbb22423a
159	41-60	male	primary(1-8)	Farmer	Rural	Senior physician	Immediately before surgery	Orthodox	Married	>05 minutes	Elective	Specialized	General	Orthopedic	Yes	No	No	No	Yes	Yes	Yes	No	Yes	No	No	Yes	Yes	159	1		ae90aff9-c877-4989-a73c-537752ab846e
267	41-60	male	able to read and write	private business	Urban	nurse	Immediately before surgery	Orthodox	Married	<05 minutes	Emergency	Specialized	General	General surgery	No	No	No	No	No	Yes	No	No	No	No	No	Yes	Yes	267	1		b189f795-ed46-4040-95d7-02c049e3aafe
11	18-25	female	Secondary (9-12)	House wife	Urban	didn't know	Immediately before surgery	Orthodox	Married	<05 minutes	Emergency	Specialized	Spinal	Gyn/Obs	Yes	No	No	No	Yes	No	Yes	No	Yes	No	No	Yes	Yes	11	1		b25e1e5c-e01e-4631-a4dc-a748674e0c75
252	26-40	female	able to read and write	House wife	Rural	Midwife	Immediately before surgery	Orthodox	Married	<05 minutes	Emergency	Specialized	Spinal	Gyn/Obs	Yes	No	No	No	No	No	No	No	No	No	No	Yes	Yes	252	1		b28f9d3c-5c1f-4a8a-b2e2-92b25bb00e92
37	18-25	female	Secondary (9-12)	Private employee	Urban	didn't know	The day before date of surgery	Orthodox	Married	<05 minutes	Elective	Specialized	Spinal	Gyn/Obs	Yes	Yes	Yes	No	No	No	No	No	Yes	No	No	Yes	Yes	37	1		b500a95b-b177-484c-b850-c0c313552a3a
123	18-25	female	Secondary (9-12)	House wife	Urban	Midwife	Immediately before surgery	Orthodox	Married	<05 minutes	Emergency	General	Spinal	Gyn/Obs	Yes	No	No	No	Yes	Yes	Yes	Yes	No	No	No	Yes	Yes	123	1		b6371ece-b02c-4bdc-9d9a-c6ed31ac2a4c
139	26-40	female	Secondary (9-12)	House wife	Urban	nurse	Immediately before surgery	Orthodox	Married	<05 minutes	Emergency	General	General	Gyn/Obs	Yes	No	No	No	No	Yes	Yes	No	No	No	No	Yes	Yes	139	1		b8111afa-9f17-4466-beb8-ed92eed3f3ad
257	26-40	female	primary(1-8)	private business	Urban	Midwife	Immediately before surgery	Orthodox	Married	<05 minutes	Emergency	General	Spinal	Gyn/Obs	Yes	No	No	No	No	Yes	Don't remember	No	No	No	Yes	Yes	Yes	257	1		b8278d56-ac66-4a4d-b485-5111a1030d14
157	18-25	male	Secondary (9-12)	Other	Urban	Senior physician	Immediately before surgery	Orthodox	Single	<05 minutes	Elective	Specialized	General	General surgery	Yes	Yes	No	No	Yes	Yes	Yes	No	Yes	No	Yes	Yes	Yes	157	1		b85eadc8-893e-476b-b42b-060fc85618ba
222	>60	male	able to read and write	Farmer	Rural	didn't know	Immediately before surgery	Orthodox	Married	<05 minutes	Emergency	General	Spinal	General surgery	Yes	No	No	No	No	Yes	No	No	No	No	No	Yes	Yes	222	1		b8759a59-ba14-4b35-b7d7-2311b456c557
176	26-40	male	Diploma	Government employee	Urban	Senior physician	The day before date of surgery	Orthodox	Married	<05 minutes	Elective	Specialized	General	General surgery	Yes	No	No	No	Yes	Yes	Yes	Yes	Yes	No	No	Yes	Yes	176	1		b893b966-1df8-4895-8732-17bb047db91f
104	41-60	male	able to read and write	Farmer	Rural	nurse	The day before date of surgery	Orthodox	Divorced	<05 minutes	Elective	General	General	General surgery	Yes	No	No	No	Yes	No	Yes	Yes	Yes	No	No	Yes	Yes	104	1		b8a385d6-943b-4d9f-8b73-c8fb936aee32
27	41-60	female	Unable to read and write	Farmer	Rural	didn't know	The day before date of surgery	Orthodox	Married	>05 minutes	Emergency	Specialized	Spinal	General surgery	Yes	Yes	No	No	Yes	Yes	Yes	No	Yes	No	Yes	Yes	Yes	27	1		bc10ea66-4ab1-4cd6-9532-c8621191b930
212	18-25	male	Diploma	Government employee	Urban	Intern or GP	Immediately before surgery	Muslim	Single	<05 minutes	Emergency	Specialized	Spinal	General surgery	Yes	Don't remember	Yes	Don't remember	Yes	Yes	Yes	No	Yes	Don't remember	Yes	Yes	Yes	212	1		bdc80763-8672-4959-a35b-f4771df1c128
196	26-40	male	able to read and write	Farmer	Rural	nurse	Immediately before surgery	Orthodox	Married	<05 minutes	Emergency	General	General	General surgery	Yes	No	No	No	No	Yes	No	No	No	No	Yes	Yes	Yes	196	1		be87e5e3-ff6c-416c-a0fd-a72cf680dc9e
230	26-40	male	Degree	Government employee	Urban	Resident	The day before date of surgery	Orthodox	Single	<05 minutes	Elective	Specialized	Spinal	Orthopedic	Yes	No	Yes	No	No	Yes	Yes	No	Don't remember	No	No	Yes	Yes	230	1		bf04ca24-b02f-4bbb-9fae-0f39b7c436c3
113	26-40	female	primary(1-8)	private business	Urban	Senior physician	Immediately before surgery	Muslim	Married	<05 minutes	Emergency	General	Spinal	Gyn/Obs	Yes	No	Yes	No	Yes	Yes	Yes	Yes	No	No	No	Yes	Yes	113	1		bfb3093e-1ca2-405e-9540-07b8a72e5f6d
180	41-60	male	able to read and write	Farmer	Rural	nurse	Immediately before surgery	Orthodox	Divorced	<05 minutes	Emergency	Specialized	General	General surgery	Yes	No	No	No	No	Yes	No	No	No	No	No	Yes	Yes	180	1		c00d0feb-050e-49ce-8e09-042bad2ce338
120	18-25	male	Secondary (9-12)	Other	Urban	Senior physician	On the day of surgery	Orthodox	Single	<05 minutes	Emergency	General	General	General surgery	Yes	No	No	No	Yes	Yes	Yes	Yes	Yes	No	No	Yes	Yes	120	1		c093f314-81a4-4123-9b6b-2ce78bd62cda
87	41-60	female	Unable to read and write	Farmer	Rural	Senior physician	The day before date of surgery	Orthodox	Married	<05 minutes	Emergency	General	General	Orthopedic	Yes	No	No	No	Yes	No	No	No	Yes	No	No	Yes	Yes	87	1		c3093d3e-17a7-4852-b1b8-2b6547985b67
182	26-40	male	Secondary (9-12)	private business	Urban	Resident	The day before date of surgery	Muslim	Married	<05 minutes	Elective	Specialized	Spinal	Orthopedic	Yes	No	No	No	Yes	Yes	Yes	Yes	Yes	No	Yes	Yes	Yes	182	1		c4ac0bb8-78ae-4b90-ab60-aed3703b2a38
18	26-40	male	Unable to read and write	Farmer	Rural	didn't know	Immediately before surgery	Orthodox	Married	<05 minutes	Elective	Specialized	Spinal	General surgery	Yes	Yes	No	No	Yes	Yes	Yes	No	Yes	No	No	Don't remember	Yes	18	1		c5f886e1-2f0b-42cd-8b43-163878f32b5a
184	41-60	male	Unable to read and write	Farmer	Rural	didn't know	On the day of surgery	Orthodox	Married	<05 minutes	Elective	Specialized	General	General surgery	Yes	No	No	No	Yes	Yes	No	No	Yes	No	Yes	Yes	Yes	184	1		c838a89c-34b0-4e9c-a0b0-2dfd82546c44
225	41-60	female	able to read and write	House wife	Urban	didn't know	The day before date of surgery	Orthodox	Married	<05 minutes	Elective	Specialized	Spinal	Gyn/Obs	Yes	No	No	No	Yes	Yes	No	No	No	No	No	Yes	Yes	225	1		c8a4d1ef-131e-458a-a844-16f1cc793b6e
33	41-60	male	Secondary (9-12)	Other	Urban	Resident	On the day of surgery	Orthodox	Married	<05 minutes	Emergency	Specialized	General	General surgery	Yes	Yes	No	No	No	No	Yes	No	No	No	No	Yes	Yes	33	1		c90979e4-b0c2-43a6-ad56-18810026c318
132	26-40	female	Secondary (9-12)	House wife	Urban	Midwife	Immediately before surgery	Orthodox	Married	<05 minutes	Emergency	General	Spinal	Gyn/Obs	Yes	No	Yes	No	Yes	No	Yes	Yes	Yes	No	No	Yes	Yes	132	1		c975c753-07e5-44c9-86b9-455456bd2a7e
57	26-40	male	Secondary (9-12)	Government employee	Urban	didn't know	The day before date of surgery	Orthodox	Married	>05 minutes	Emergency	Specialized	General	General surgery	Yes	No	No	No	Yes	Yes	Yes	No	Yes	No	Yes	Yes	Yes	57	1		ca8f7341-a856-4700-a66d-f359d722b05a
194	41-60	female	primary(1-8)	House wife	Urban	didn't know	The day before date of surgery	Orthodox	Married	<05 minutes	Elective	Specialized	Spinal	Gyn/Obs	Yes	No	No	Yes	Yes	Yes	Yes	No	No	No	Yes	Yes	Yes	194	1		cba331fe-ae28-4c26-91e9-3876056b3469
122	41-60	male	Unable to read and write	Farmer	Rural	Senior physician	The day before date of surgery	Orthodox	Divorced	<05 minutes	Elective	General	Spinal	Orthopedic	Yes	No	No	No	Yes	Yes	Yes	No	Yes	No	Yes	Yes	Yes	122	1		cd4cd14c-a69d-4391-a177-6289084156da
206	41-60	male	Unable to read and write	Farmer	Rural	didn't know	The day before date of surgery	Orthodox	Married	<05 minutes	Elective	Specialized	Spinal	Orthopedic	No	No	No	No	No	Yes	No	No	Yes	No	Yes	Yes	Yes	206	1		cd729500-f481-4813-857e-8b7aa35b413c
170	41-60	male	able to read and write	Farmer	Rural	didn't know	The day before date of surgery	Orthodox	Married	>05 minutes	Emergency	Specialized	General	General surgery	Yes	No	No	No	Yes	No	Yes	No	Yes	No	Yes	Yes	Yes	170	1		cfae17f3-542f-4fb0-8b0b-8c02862180e9
189	26-40	male	Diploma	Government employee	Urban	Resident	Immediately before surgery	Orthodox	Single	<05 minutes	Emergency	Specialized	General	General surgery	Yes	No	No	No	Yes	Yes	Yes	No	No	No	Yes	Yes	Yes	189	1		cff52b0d-beff-4565-830c-bd2892993e07
85	26-40	female	Unable to read and write	House wife	Urban	Senior physician	The day before date of surgery	Muslim	Married	<05 minutes	Elective	General	General	Orthopedic	Yes	No	No	No	No	No	Yes	No	Yes	No	No	Yes	Yes	85	1		d0afe390-ac2d-4b71-bd98-2092ee3d9cfe
251	26-40	female	Secondary (9-12)	Other	Urban	Resident	The day before date of surgery	Orthodox	Single	<05 minutes	Elective	Specialized	General	General surgery	Yes	No	No	No	No	Yes	No	No	Yes	No	Yes	Yes	Yes	251	1		d0c1c045-bcfe-457b-9bf4-ad159e7757f6
93	26-40	female	primary(1-8)	Private employee	Urban	Senior physician	Immediately before surgery	Orthodox	Married	>05 minutes	Emergency	General	Spinal	Gyn/Obs	No	No	No	No	No	No	No	No	No	No	No	Yes	Yes	93	1		d0d68f81-512a-4649-abf3-6b9c444f8077
261	26-40	female	Unable to read and write	House wife	Urban	didn't know	Immediately before surgery	Orthodox	Married	<05 minutes	Emergency	Specialized	Spinal	Gyn/Obs	Yes	No	No	No	No	Yes	No	No	No	No	Yes	Yes	Yes	261	1		d180514c-4e81-4342-add3-4973a39d89f5
100	41-60	male	Degree	Government employee	Urban	nurse	The day before date of surgery	Orthodox	Married	>05 minutes	Elective	General	General	General surgery	Yes	Yes	No	No	Yes	No	Yes	Yes	Yes	No	Yes	Yes	Yes	100	1		d25c40fe-da4a-4124-8e66-8ab307568571
186	26-40	female	Secondary (9-12)	Private employee	Urban	Senior physician	The day before date of surgery	Orthodox	Married	>05 minutes	Elective	Specialized	Spinal	Gyn/Obs	Yes	No	Yes	No	Yes	Yes	Yes	Yes	Yes	No	Yes	Yes	Yes	186	1		d2f6466d-4e08-4168-89c8-ac99f6ee2e1c
7	26-40	male	master and above	Government employee	Urban	didn't know	The day before date of surgery	Orthodox	Married	>05 minutes	Elective	Specialized	General	Orthopedic	Yes	No	Yes	No	Yes	Yes	Yes	Yes	Yes	No	Yes	Yes	Yes	7	1		d42bd7f2-ce55-4509-97ef-e7959015620c
114	>60	male	Unable to read and write	Farmer	Rural	nurse	The day before date of surgery	Orthodox	widowed	>05 minutes	Elective	General	General	General surgery	Yes	No	No	No	Yes	Yes	Yes	Yes	Yes	No	Yes	Yes	Yes	114	1		d443e341-f2f1-426a-a6ba-674a7d33e399
23	41-60	male	Secondary (9-12)	private business	Urban	Senior physician	The day before date of surgery	Orthodox	Married	<05 minutes	Emergency	Specialized	General	Orthopedic	No	No	No	No	Yes	No	No	Yes	Yes	No	No	Yes	Yes	23	1		d53117b3-bf13-4e2e-8bcc-d9e05a0ac6c7
92	41-60	female	Unable to read and write	House wife	Rural	Senior physician	The day before date of surgery	Orthodox	Married	>05 minutes	Elective	General	General	Gyn/Obs	Yes	No	No	No	No	Yes	Yes	Yes	Yes	No	Yes	Yes	Yes	92	1		d57963e8-3087-46c2-a08e-1af70cbf8654
125	26-40	female	Secondary (9-12)	House wife	Urban	nurse	Immediately before surgery	Orthodox	Married	<05 minutes	Emergency	General	Spinal	Gyn/Obs	Yes	No	No	No	Yes	No	Yes	Yes	Yes	No	No	Yes	Yes	125	1		d57a294d-6ab4-4b1f-9c22-5c853017f94d
216	26-40	male	Degree	private business	Urban	Intern or GP	Immediately before surgery	Muslim	Single	<05 minutes	Emergency	Specialized	Spinal	General surgery	Yes	Yes	Yes	Don't remember	Yes	Yes	Yes	Yes	Yes	Don't remember	Yes	Yes	Yes	216	1		d62e0988-223f-4ee8-9350-f817c0f496de
229	18-25	male	Secondary (9-12)	private business	Urban	Resident	The day before date of surgery	Orthodox	Single	<05 minutes	Elective	Specialized	General	General surgery	Yes	Yes	Yes	Yes	Yes	Yes	Yes	Yes	Yes	No	Yes	Yes	Yes	229	1		d6596cbd-f7e4-4651-bf07-5e275f2e4f27
95	26-40	female	Secondary (9-12)	House wife	Urban	Senior physician	Immediately before surgery	Orthodox	Married	>05 minutes	Elective	General	Spinal	Gyn/Obs	No	No	No	No	Yes	Yes	Yes	Yes	Yes	No	Yes	Yes	Yes	95	1		d6e5b3c1-02de-48a4-bec3-def7bcb600eb
172	41-60	male	Unable to read and write	Farmer	Rural	didn't know	On the day of surgery	Orthodox	Married	<05 minutes	Elective	Specialized	General	General surgery	Yes	No	No	No	No	No	No	No	Yes	No	No	Yes	Yes	172	1		d844972a-1302-4b2e-afe8-f9353d2c38ed
60	26-40	female	primary(1-8)	daily laborer	Urban	didn't know	On the operation table	Orthodox	Divorced	>05 minutes	Emergency	Specialized	General	General surgery	Yes	No	Don't remember	Don't remember	Don't remember	Yes	No	No	No	No	Yes	Yes	Yes	60	1		dbb859f9-dccd-431a-b834-e32cb67c653b
152	>60	male	Unable to read and write	Farmer	Rural	nurse	Immediately before surgery	Orthodox	widowed	<05 minutes	Emergency	General	General	Orthopedic	Yes	No	Yes	No	Yes	Yes	Yes	Yes	Yes	No	No	Yes	Yes	152	1		ddc24d98-991e-4107-9bff-df04e4481559
16	26-40	female	Secondary (9-12)	Private employee	Urban	Resident	The day before date of surgery	Orthodox	Divorced	<05 minutes	Emergency	Specialized	Spinal	General surgery	Yes	Yes	Yes	Yes	Yes	Yes	Yes	No	Don't remember	Don't remember	Yes	Yes	Yes	16	1		ddcfb926-50ec-446f-a816-6ced420d2e72
195	26-40	male	Degree	Private employee	Urban	Resident	The day before date of surgery	Orthodox	Single	>05 minutes	Elective	Specialized	Spinal	Orthopedic	Yes	No	No	Yes	Yes	Yes	Yes	No	Yes	No	Yes	Yes	Yes	195	1		df122ceb-0118-4337-ad1d-7199fb633dc9
134	18-25	female	Secondary (9-12)	House wife	Urban	Midwife	Immediately before surgery	Orthodox	Married	<05 minutes	Emergency	General	Spinal	Gyn/Obs	Yes	No	No	No	Yes	Yes	No	No	No	No	No	Yes	Yes	134	1		e2052888-240c-4d14-bc56-e7999a97c711
279	41-60	male	able to read and write	Farmer	Rural	didn't know	On the operation table	Orthodox	Married	<05 minutes	Emergency	Specialized	General	General surgery	No	No	No	No	No	Yes	No	No	No	No	No	Yes	Yes	279	1		e2895ea0-1492-420c-9f55-9d2ba4753b10
275	26-40	female	Unable to read and write	Farmer	Rural	didn't know	On the operation table	Orthodox	Married	<05 minutes	Emergency	Specialized	Spinal	Gyn/Obs	Yes	No	No	No	No	Yes	No	No	No	No	No	Yes	Yes	275	1		e31ab9e1-a963-4898-83a0-3fa21505e63b
262	26-40	male	primary(1-8)	daily laborer	Urban	Intern or GP	On the operation table	Orthodox	Single	<05 minutes	Emergency	General	General	General surgery	No	No	No	No	No	Yes	Yes	No	No	No	Yes	Yes	Yes	262	1		e3989572-f8d7-4064-93b8-7c8cfb980f48
160	26-40	male	Degree	Government employee	Urban	Senior physician	Immediately before surgery	Orthodox	Single	>05 minutes	Elective	Specialized	General	Orthopedic	Yes	Yes	No	No	Yes	Yes	Yes	No	Yes	No	Yes	Yes	Yes	160	1		e57b11fe-aa6d-4abd-a72e-e9bc8e043ec7
175	26-40	male	primary(1-8)	Farmer	Rural	nurse	The day before date of surgery	Orthodox	Married	<05 minutes	Elective	Specialized	General	General surgery	Yes	No	Yes	No	Yes	Yes	No	No	Yes	No	Yes	Yes	Yes	175	1		e6ca7aaa-2a93-4393-8f00-81077b44fddc
127	26-40	female	Degree	Government employee	Urban	Senior physician	Immediately before surgery	Orthodox	Married	<05 minutes	Emergency	General	Spinal	Gyn/Obs	Yes	No	Yes	No	Yes	Yes	Yes	Yes	Yes	No	Yes	Yes	Yes	127	1		e730c636-fb1f-4672-82ab-84fb6cbfb3f4
10	18-25	female	Secondary (9-12)	House wife	Rural	didn't know	Immediately before surgery	Orthodox	Married	<05 minutes	Emergency	Specialized	Spinal	Gyn/Obs	Yes	No	No	No	No	No	Yes	No	Yes	No	No	Yes	Yes	10	1		e786c213-7274-4e6c-be4a-c2baee506b7d
78	41-60	male	able to read and write	Government employee	Rural	nurse	The day before date of surgery	Orthodox	Married	>05 minutes	Elective	Specialized	General	General surgery	Yes	No	No	No	Yes	No	Yes	No	No	No	Yes	Yes	Yes	78	1		e7c3d428-707d-437d-a767-32e6fd8e315f
99	>60	male	Unable to read and write	Farmer	Rural	Senior physician	The day before date of surgery	Orthodox	Married	>05 minutes	Elective	General	General	General surgery	Yes	No	No	No	Yes	Yes	Yes	Yes	Yes	No	Yes	Yes	Yes	99	1		e910fba1-5abe-4684-aa36-5892a13a3b3b
277	26-40	female	Unable to read and write	House wife	Urban	didn't know	On the operation table	Orthodox	Married	<05 minutes	Emergency	Specialized	Spinal	Gyn/Obs	Yes	No	No	No	No	Yes	No	No	No	No	No	Yes	Yes	277	1		ea1509e5-cd80-46b3-8d6a-07891953b870
254	26-40	male	master and above	daily laborer	Urban	didn't know	Immediately before surgery	Orthodox	Married	<05 minutes	Emergency	Specialized	General	General surgery	Yes	No	No	No	No	No	No	No	No	No	No	Yes	Yes	254	1		ea9cf8c2-603c-4c01-bb27-efa66c71d6f3
151	41-60	female	Unable to read and write	Farmer	Rural	Senior physician	The day before date of surgery	Orthodox	Married	>05 minutes	Elective	General	General	Gyn/Obs	Yes	No	Yes	No	Yes	Yes	Yes	Yes	Yes	No	Yes	Yes	Yes	151	1		eb8981fe-a390-47d8-8a3b-408125e45cec
148	>60	male	Unable to read and write	Farmer	Rural	nurse	The day before date of surgery	Orthodox	Divorced	>05 minutes	Elective	General	General	General surgery	Yes	No	Yes	No	Yes	Yes	Yes	Yes	Yes	No	Yes	Yes	Yes	148	1		ebdc076d-acfb-4734-9e57-d948001b3695
145	26-40	female	Diploma	Government employee	Urban	Midwife	Immediately before surgery	Orthodox	Married	<05 minutes	Emergency	General	Spinal	Gyn/Obs	Yes	No	No	No	Yes	Yes	Yes	Yes	Yes	No	Yes	Yes	Yes	145	1		ed3be791-f5a6-4956-97e3-437547add717
233	26-40	male	Degree	Government employee	Urban	Senior physician	The day before date of surgery	Orthodox	Married	>05 minutes	Elective	Specialized	General	General surgery	Yes	No	Yes	Yes	No	Yes	Yes	No	Yes	Yes	Yes	Yes	Yes	233	1		ed6b58cd-68a7-4343-a156-ddd4a0fa500b
199	41-60	male	able to read and write	Farmer	Urban	didn't know	The day before date of surgery	Orthodox	widowed	>05 minutes	Elective	Specialized	General	General surgery	Yes	Don't remember	Yes	Don't remember	Yes	Yes	Yes	Yes	Yes	No	Yes	Yes	Yes	199	1		ed7a9757-f011-4136-94c3-ed3cf2486aeb
13	18-25	male	able to read and write	Farmer	Rural	didn't know	The day before date of surgery	Orthodox	Single	<05 minutes	Emergency	Specialized	Spinal	Orthopedic	Yes	No	No	No	Yes	No	Yes	Yes	Yes	No	Yes	Yes	Yes	13	1		edc0af45-60b9-44b7-9255-9a9530aa3d63
30	26-40	male	Secondary (9-12)	Other	Urban	Resident	The day before date of surgery	Orthodox	Married	>05 minutes	Emergency	Specialized	General	General surgery	Yes	No	No	No	Yes	Yes	Yes	No	Don't remember	Yes	Yes	Don't remember	Yes	30	1		ee994e8d-ba23-4348-bd1d-a6b4333471ab
169	41-60	female	primary(1-8)	daily laborer	Urban	didn't know	On the day of surgery	Orthodox	Married	<05 minutes	Emergency	Specialized	General	General surgery	Yes	No	No	No	Yes	Yes	Yes	No	Yes	No	Yes	Yes	Yes	169	1		ef3a94bc-2dc0-4818-a5ee-eb7a79bc2a20
211	41-60	male	master and above	Government employee	Urban	Senior physician	Immediately before surgery	Orthodox	Married	<05 minutes	Elective	Specialized	Spinal	General surgery	Yes	Yes	Yes	Yes	Yes	Yes	Yes	No	Yes	No	Yes	Yes	Yes	211	1		efac8c49-1626-4ac5-b171-4593475b2c37
215	18-25	female	Secondary (9-12)	Other	Urban	nurse	Immediately before surgery	Catholic	Single	<05 minutes	Emergency	Specialized	Spinal	Orthopedic	Yes	Don't remember	Yes	Don't remember	Yes	Yes	Yes	Don't remember	Yes	No	Yes	Yes	Yes	215	1		efec6d54-f873-4860-b2a8-2c0d4c657a04
69	18-25	male	Secondary (9-12)	Other	Rural	didn't know	Immediately before surgery	Orthodox	Married	>05 minutes	Emergency	Specialized	General	Orthopedic	Yes	Yes	Yes	No	Yes	Yes	Yes	No	Yes	No	Yes	Yes	Yes	69	1		f029efd3-1e0b-472d-af27-e4b668bbf64f
141	41-60	male	primary(1-8)	Farmer	Rural	Senior physician	On the day of surgery	Orthodox	widowed	>05 minutes	Elective	General	General	General surgery	Yes	No	Yes	No	Yes	No	Yes	Yes	Yes	No	No	Yes	Yes	141	1		f039bf0b-5267-46bb-b642-2045fc68e2ff
42	18-25	female	Degree	Government employee	Urban	Senior physician	Immediately before surgery	Orthodox	Married	>05 minutes	Emergency	Specialized	Spinal	Gyn/Obs	Yes	No	No	No	Yes	Yes	No	No	Yes	No	Yes	Yes	Yes	42	1		f04c985f-5299-4d8d-9157-efce1aea79a3
74	41-60	male	able to read and write	Farmer	Rural	didn't know	On the operation table	Orthodox	Married	<05 minutes	Emergency	Specialized	General	General surgery	No	No	No	No	Don't remember	No	No	No	Yes	No	No	Yes	Yes	74	1		f18b9f49-9a76-4712-b9db-398badbce2e2
198	26-40	female	Secondary (9-12)	House wife	Urban	nurse	The day before date of surgery	Muslim	Married	<05 minutes	Elective	Specialized	General	General surgery	Yes	Yes	Yes	Yes	Yes	Yes	Yes	No	Yes	No	Yes	Yes	Yes	198	1		f2344dcf-8059-4dc7-ac7b-50b45758d1d2
135	41-60	female	Unable to read and write	Farmer	Rural	Senior physician	The day before date of surgery	Orthodox	widowed	>05 minutes	Elective	General	General	Gyn/Obs	Yes	No	No	No	Yes	Yes	Yes	Yes	Yes	No	No	Yes	Yes	135	1		f2f32544-182e-4346-a7d8-988acf275606
39	26-40	male	Secondary (9-12)	Private employee	Rural	didn't know	Immediately before surgery	Orthodox	Married	>05 minutes	Elective	Specialized	Spinal	Orthopedic	Yes	No	No	No	No	No	Yes	No	No	No	Yes	Yes	Yes	39	1		f350396f-38f5-407f-9601-6feefb7570b6
274	41-60	male	primary(1-8)	private business	Urban	Resident	On the day of surgery	Orthodox	Divorced	<05 minutes	Elective	Specialized	General	General surgery	Yes	No	No	No	No	Yes	Yes	No	Yes	No	No	Yes	Yes	274	1		f39282e8-ba4f-4db6-ad68-9c4fcd064243
156	>60	male	Unable to read and write	Farmer	Rural	didn't know	Immediately before surgery	Orthodox	Married	<05 minutes	Elective	Specialized	General	General surgery	Yes	No	No	No	No	No	Yes	No	Yes	No	No	Yes	Yes	156	1		f494a73f-6052-4836-8ed4-fa60a3829e87
12	18-25	female	Secondary (9-12)	House wife	Rural	didn't know	Immediately before surgery	Orthodox	Married	<05 minutes	Emergency	Specialized	Spinal	Gyn/Obs	Yes	No	No	No	Yes	Yes	Yes	No	Yes	No	No	Yes	Yes	12	1		f7a5fd57-2494-4305-b3c6-fd4550040f58
67	26-40	male	able to read and write	daily laborer	Rural	didn't know	The day before date of surgery	Muslim	Married	<05 minutes	Elective	Specialized	Spinal	Orthopedic	Yes	No	Yes	No	Yes	Yes	Yes	No	Yes	No	Yes	Yes	Yes	67	1		f7c18ba3-fdd5-4975-84ca-80ccd6d1609c
108	26-40	female	Secondary (9-12)	private business	Urban	Senior physician	Immediately before surgery	Orthodox	Married	<05 minutes	Emergency	General	Spinal	Gyn/Obs	Yes	No	Yes	No	Yes	Yes	Yes	Yes	Yes	No	Yes	Yes	Yes	108	1		f8cc7dd7-808b-4e3e-adb5-7eff2e18454f
111	>60	male	Unable to read and write	Farmer	Rural	Senior physician	On the day of surgery	Orthodox	Divorced	>05 minutes	Elective	General	General	General surgery	Yes	No	No	No	Yes	No	Yes	Yes	Yes	No	Yes	Yes	Yes	111	1		f9fb5cfe-6e6e-456c-9096-25030fd4942a
143	18-25	female	Secondary (9-12)	House wife	Urban	Senior physician	The day before date of surgery	Orthodox	Married	<05 minutes	Elective	General	General	Gyn/Obs	Yes	No	No	Yes	No	Yes	Yes	Yes	Yes	No	Yes	Yes	Yes	143	1		fb0ef34c-5ff9-4476-b1c6-c428738fc37c
140	41-60	male	Unable to read and write	Farmer	Rural	Senior physician	The day before date of surgery	Orthodox	Married	>05 minutes	Elective	General	General	Orthopedic	Yes	No	No	No	Yes	No	Yes	Yes	Yes	No	Yes	Yes	Yes	140	1		fc1994d4-b8a5-4141-9a76-61b04286ee6e
14	41-60	male	able to read and write	Farmer	Rural	didn't know	On the day of surgery	Orthodox	Married	>05 minutes	Emergency	Specialized	General	General surgery	Yes	Yes	Yes	No	Yes	Yes	Yes	No	Yes	No	No	Yes	Yes	14	1		fc484ad4-ef5b-4470-9fcc-08f340b361f9
9	18-25	female	Degree	Government employee	Urban	Senior physician	Immediately before surgery	Orthodox	Married	>05 minutes	Emergency	Specialized	Spinal	Gyn/Obs	Yes	Yes	No	No	Yes	No	Yes	No	No	No	Yes	Yes	Yes	9	1		fd01b057-612e-4e61-a6f8-9a0a3a12c20a
281	26-40	female	primary(1-8)	House wife	Rural	didn't know	Immediately before surgery	Orthodox	Married	<05 minutes	Emergency	Specialized	Spinal	Gyn/Obs	Yes	No	No	No	No	Yes	Yes	No	No	No	No	Yes	Yes	281	1		91f5dc3f-3782-4122-9f7d-5e024ba37e07
282	26-40	female	primary(1-8)	House wife	Urban	didn't know	Immediately before surgery	Muslim	Married	<05 minutes	Emergency	Specialized	Spinal	Gyn/Obs	Yes	No	No	No	No	Yes	No	No	No	No	No	Yes	Yes	282	1		08d36879-1fda-438e-b456-2b17f133655f
283	41-60	female	Unable to read and write	Farmer	Rural	didn't know	On the day of surgery	Orthodox	widowed	<05 minutes	Elective	Specialized	Spinal	Gyn/Obs	Yes	No	No	No	No	Yes	No	No	Yes	No	No	Yes	Yes	283	1		50e76526-8d13-4e78-8cdd-00212076abe2
284	41-60	male	able to read and write	Farmer	Rural	didn't know	On the operation table	Orthodox	Married	<05 minutes	Emergency	Specialized	General	General surgery	Yes	No	No	No	No	No	Yes	No	No	No	No	Yes	Yes	284	1		0981e1e5-9770-412c-96a5-cf683fb0d7fc
285	26-40	male	primary(1-8)	daily laborer	Urban	didn't know	Immediately before surgery	Orthodox	Single	<05 minutes	Emergency	Specialized	Spinal	Orthopedic	Yes	No	No	No	No	Yes	Yes	No	No	No	No	Yes	Yes	285	1		ac55b0b7-06c7-45e9-9224-b76cecc8a5ad
286	26-40	female	primary(1-8)	House wife	Urban	didn't know	Immediately before surgery	Orthodox	Married	<05 minutes	Emergency	Specialized	Spinal	Gyn/Obs	No	No	No	No	No	Yes	No	No	No	No	No	Yes	Yes	286	1		2385a244-6385-4c1c-8ca3-7ca19451b03d
287	26-40	female	able to read and write	House wife	Rural	didn't know	Immediately before surgery	Orthodox	Married	<05 minutes	Emergency	Specialized	Spinal	Gyn/Obs	Yes	No	No	No	No	No	Yes	No	No	No	No	Yes	Yes	287	1		c1ae60d9-01a4-43eb-ba6b-e7687e7a154e
288	41-60	male	Unable to read and write	Farmer	Rural	didn't know	On the day of surgery	Orthodox	Married	<05 minutes	Elective	Specialized	Spinal	Orthopedic	Yes	No	No	No	No	Yes	No	No	Yes	No	No	Yes	Yes	288	1		dcfacb8d-fd47-46c2-a4fe-47bcc124af17
189	18-25	female	Secondary (9-12)	private business	Urban	Midwife	Immediately before surgery	Orthodox	Single	<05 minutes	Emergency	Specialized	Spinal	Gyn/Obs	Yes	No	No	No	No	Yes	Yes	No	No	No	No	Yes	Yes	289	1		9e1a108a-190f-4833-8043-4250a1fe348d
290	26-40	female	Unable to read and write	House wife	Urban	didn't know	Immediately before surgery	Muslim	Married	<05 minutes	Emergency	Specialized	Spinal	Gyn/Obs	No	No	No	No	No	Yes	Yes	No	No	No	No	Yes	Yes	290	1		8016b34e-c1f4-4b25-abba-26afca57b667
291	26-40	male	able to read and write	Farmer	Rural	didn't know	On the day of surgery	Orthodox	Married	<05 minutes	Elective	Specialized	General	General surgery	Yes	No	No	No	No	Yes	No	No	Yes	No	No	Yes	Yes	291	1		cd293d94-6a10-41ab-af3b-d723d2cde171
292	18-25	female	Unable to read and write	Farmer	Rural	didn't know	Immediately before surgery	Orthodox	Married	<05 minutes	Emergency	Specialized	Spinal	Gyn/Obs	Yes	No	No	No	No	Yes	Yes	No	No	No	No	Yes	Yes	292	1		476b6bdc-6b48-46cb-82d3-19fee48c7079
293	26-40	female	Unable to read and write	Farmer	Rural	didn't know	Immediately before surgery	Muslim	Married	<05 minutes	Emergency	Specialized	Spinal	Gyn/Obs	No	No	No	No	No	Yes	Yes	No	No	No	No	Yes	Yes	293	1		5ebea194-fedd-45e4-9842-b22fa07f59c8
294	26-40	female	able to read and write	House wife	Rural	didn't know	Immediately before surgery	Orthodox	Married	<05 minutes	Emergency	Specialized	Spinal	Gyn/Obs	Yes	No	No	No	No	Yes	No	No	No	No	No	Yes	Yes	294	1		041b5460-1e15-4a5c-9f35-dc40aa7d60b2
295	>60	male	Unable to read and write	Farmer	Rural	didn't know	On the day of surgery	Orthodox	widowed	<05 minutes	Elective	Specialized	Spinal	Orthopedic	Yes	No	No	No	No	No	Yes	No	Yes	No	No	Yes	Yes	295	1		3b1a7e12-ee42-4e69-94aa-662f62c5c19b
296	26-40	female	able to read and write	House wife	Rural	didn't know	On the operation table	Muslim	Married	<05 minutes	Emergency	Specialized	Spinal	Gyn/Obs	Yes	No	No	No	No	Yes	Yes	No	No	No	No	Yes	Yes	296	1		eb1d078e-29a9-4a48-9f85-83d7131fddd9
197	26-40	female	Unable to read and write	Farmer	Rural	didn't know	Immediately before surgery	Orthodox	Married	<05 minutes	Emergency	Specialized	Spinal	Gyn/Obs	No	No	No	No	No	Yes	Yes	No	No	No	No	Yes	Yes	297	1		19230c03-56e1-4923-9e69-2d7884b7f5fd
298	26-40	female	primary(1-8)	private business	Urban	didn't know	On the day of surgery	Orthodox	Divorced	<05 minutes	Elective	Specialized	Spinal	Gyn/Obs	Yes	No	No	No	No	Yes	No	No	Yes	No	No	Yes	Yes	298	1		d12dd585-9690-4c8e-9948-cf6145033319
299	26-40	female	Secondary (9-12)	private business	Urban	didn't know	Immediately before surgery	Orthodox	Married	<05 minutes	Emergency	Specialized	Spinal	Gyn/Obs	Yes	No	No	No	No	Yes	Yes	No	No	No	No	Yes	Yes	299	1		10cf23bc-6ff0-4d76-bdab-30b732d8513d
200	41-60	female	Unable to read and write	Farmer	Rural	didn't know	On the day of surgery	Orthodox	Married	<05 minutes	Elective	Specialized	Spinal	Gyn/Obs	No	No	No	No	No	Yes	Yes	No	Yes	No	No	Yes	Yes	300	1		3c575381-15aa-4881-b5f5-46b39198d2d0
301	26-40	female	primary(1-8)	House wife	Urban	Midwife	Immediately before surgery	Orthodox	Married	<05 minutes	Emergency	General	Spinal	Gyn/Obs	Yes	No	No	No	No	Yes	Yes	No	No	No	No	Yes	Yes	301	1		442b1b71-ff7f-4273-bff1-1c302b3cc54e
302	26-40	female	Unable to read and write	House wife	Rural	didn't know	Immediately before surgery	Orthodox	Married	<05 minutes	Emergency	General	Spinal	Gyn/Obs	Yes	No	No	No	No	No	No	Yes	No	No	No	Yes	Yes	302	1		ecf368c2-2dec-470f-acf1-802c60a7e1d3
303	26-40	female	primary(1-8)	House wife	Urban	didn't know	Immediately before surgery	Orthodox	Married	<05 minutes	Emergency	General	Spinal	Gyn/Obs	Yes	No	No	No	No	Yes	No	No	No	No	No	Yes	Yes	303	1		3e44614e-fdd5-4533-9fbd-a12d3acc5ae3
304	41-60	female	Unable to read and write	Farmer	Rural	didn't know	On the day of surgery	Orthodox	Married	<05 minutes	Elective	General	Spinal	Gyn/Obs	Yes	No	No	No	No	No	Yes	No	Yes	No	No	Yes	Yes	304	1		e7aa2d74-c78f-4069-a71a-29fe69596f80
305	26-40	female	able to read and write	private business	Urban	Midwife	Immediately before surgery	Muslim	Married	<05 minutes	Emergency	General	Spinal	Gyn/Obs	Yes	No	No	No	No	Yes	Yes	No	No	No	No	Yes	Yes	305	1		e469e7e3-5401-4cc0-b50d-0a4faf246028
306	18-25	female	Unable to read and write	Farmer	Rural	didn't know	On the operation table	Orthodox	Married	<05 minutes	Emergency	General	Spinal	Gyn/Obs	No	No	No	No	No	Yes	No	No	No	No	No	Yes	Yes	306	1		b69b7892-0668-48bf-a0c5-4992b201a88d
307	26-40	male	able to read and write	daily laborer	Urban	didn't know	On the operation table	Orthodox	Married	<05 minutes	Emergency	General	General	General surgery	Yes	No	No	No	No	Yes	Don't remember	No	No	No	No	Yes	Yes	307	1		7a392378-511c-440c-9179-2c0d0ed32b83
308	26-40	female	Diploma	Government employee	Urban	Midwife	Immediately before surgery	Orthodox	Married	<05 minutes	Emergency	General	Spinal	Gyn/Obs	Yes	No	No	No	No	Yes	No	No	No	No	Yes	Yes	Yes	308	1		9fd0a340-cd90-4ed7-bfc4-2c995170894a
309	26-40	female	Unable to read and write	House wife	Rural	didn't know	Immediately before surgery	Orthodox	Married	<05 minutes	Emergency	General	Spinal	Gyn/Obs	Yes	No	No	No	No	Yes	Yes	No	No	No	No	Yes	Yes	309	1		6c0e45ee-3af9-433d-9da4-c6c0da1aacb2
310	18-25	female	primary(1-8)	House wife	Rural	didn't know	Immediately before surgery	Muslim	Married	<05 minutes	Emergency	General	Spinal	Gyn/Obs	Yes	No	No	No	No	Yes	No	No	No	No	No	Yes	Yes	310	1		0c168700-ed9a-4a45-bc82-419ee7e8a642

## Sheet: Sheet21
serialnumber	age	Sex	Educationallevel	Occupation	Residence	ProfessionofthepersonwhogavecounselingaboutSIC	TimingofcounselingforSIC	Religion	Maritalstatus1	Durationofcounseling1	Scheduleofsurgery1	typeofhospital1	TypeofAnesthesia1	Typeofsurgery1	Respondentwasinformedwhythesurgerywillbeperformedindication	Respondentwasinformedtheexpectedtimeofsurgery	Respondentwasinformedaboutalternativetreatmentoptions	Respondentwasinformedabouttypeofanesthesiatobeused	Respondentwasgivencounselingaidswhichassisstindecision	Respondentwasinformedaboutpotentialcomplicationswhichmayarise1	Respondentwasinformedaboutconsequencesofrefusingthesurgery	Therewasfavorableenvironmenttosaynototheproposedsurgery1	Respondentwasgivenadequatetimesigntheinformedconsentform	Respondentwasgivenopportunitytochoosefromanesthesiaoptions1	Respondentwasgivenopportunitytoaskquestion1	RespondentrespondentsfamilyrequestedforSIC1	respondentrespondentsfamilysignedonaSICform1	UniqueKey	RecStatus	FKEY	GlobalRecordId
88	41-60	female	Unable to read and write	Farmer	Rural	Senior physician	On the day of surgery	Orthodox	Married	>05 minutes	Elective	General	General	Orthopedic	Yes	No	No	No	No	No	Yes	Yes	Yes	No	Yes	Yes	Yes	88	1		000c8f31-dd22-461a-93b4-2bcb55895ff9
29	26-40	female	primary(1-8)	Private employee	Urban	didn't know	The day before date of surgery	Orthodox	Divorced	>05 minutes	Emergency	Specialized	Spinal	General surgery	Yes	No	No	Yes	Yes	Yes	Yes	No	Yes	No	Yes	Yes	Yes	29	1		0020d7a6-c1b0-4c14-9d12-647024088295
25	>60	female	Unable to read and write	Farmer	Rural	didn't know	On the operation table	Orthodox	Married	>05 minutes	Emergency	Specialized	Spinal	Orthopedic	don't remember	Don't remember	Don't remember	Don't remember	Yes	Yes	Yes	No	Yes	No	Don't remember	Yes	Yes	25	1		02d10677-bd9b-4848-9285-20fb93244cf8
133	26-40	female	primary(1-8)	House wife	Urban	Senior physician	Immediately before surgery	Orthodox	Married	<05 minutes	Emergency	General	General	Gyn/Obs	Yes	No	No	No	Yes	Yes	No	No	No	No	No	Yes	Yes	133	1		037a37a9-395b-4cb0-bddf-38cda3c3aad2
48	26-40	female	Degree	private business	Urban	Senior physician	The day before date of surgery	Muslim	Married	>05 minutes	Emergency	Specialized	Spinal	Gyn/Obs	Yes	Yes	Yes	Don't remember	Don't remember	Yes	Yes	Don't remember	Yes	Don't remember	Yes	Yes	Yes	48	1		04632b04-22f4-42a1-bacb-00e98b531efe
240	41-60	male	Degree	Government employee	Urban	Senior physician	Immediately before surgery	Orthodox	Married	>05 minutes	Emergency	General	General	General surgery	Yes	No	No	Yes	Yes	Yes	Yes	Yes	Yes	No	Yes	Yes	Yes	240	1		05468f98-1441-4ee8-8bc2-ab8f64e2aa73
31	>60	male	able to read and write	Farmer	Rural	didn't know	The day before date of surgery	Orthodox	Married	<05 minutes	Emergency	Specialized	General	General surgery	Yes	No	No	No	No	No	Yes	No	No	No	Yes	Yes	Yes	31	1		0630181e-7f5c-4bd7-81cd-47aec99ac322
202	41-60	female	Unable to read and write	House wife	Rural	didn't know	The day before date of surgery	Orthodox	Married	<05 minutes	Elective	General	Spinal	Gyn/Obs	Yes	No	No	No	No	No	Yes	No	Yes	No	No	Yes	Yes	202	1		0877b4a3-0eff-4429-a14d-cf4ba24d7c1e
84	18-25	female	Secondary (9-12)	Other	Rural	Senior physician	The day before date of surgery	Orthodox	Single	>05 minutes	Elective	General	Spinal	Orthopedic	Yes	No	Yes	Yes	Yes	Yes	No	Yes	Yes	No	Yes	Yes	Yes	84	1		09164591-8e3e-48ad-af59-5c3791ef762c
241	41-60	male	primary(1-8)	Farmer	Rural	didn't know	Immediately before surgery	Orthodox	widowed	<05 minutes	Elective	General	General	General surgery	Yes	No	No	No	Yes	No	No	No	No	No	Yes	Yes	Yes	241	1		0b276b17-04c3-489a-bce4-852e7f4f6340
258	26-40	female	Unable to read and write	Farmer	Rural	didn't know	Immediately before surgery	Orthodox	Married	<05 minutes	Emergency	General	Spinal	Gyn/Obs	Yes	No	No	No	Yes	No	No	No	No	No	No	Yes	Yes	258	1		0e482bc9-7671-403d-8dd7-d6ec1113c498
77	18-25	male	able to read and write	Farmer	Rural	Resident	The day before date of surgery	Orthodox	Single	>05 minutes	Elective	Specialized	Spinal	General surgery	Yes	No	Yes	No	Yes	Yes	Yes	Yes	Yes	No	Yes	Yes	Yes	77	1		0f113207-65fd-4e83-84d7-467d61e7b201
1	>60	male	Unable to read and write	Farmer	Rural	didn't know	Immediately before surgery	Orthodox	Married	<05 minutes	Elective	Specialized	Spinal	Orthopedic	Yes	No	No	No	Yes	Don't remember	No	No	No	No	No	Yes	Yes	1	1		0f9be274-f284-4e3c-82ed-3613a73bb409
97	26-40	female	Secondary (9-12)	Private employee	Urban	Senior physician	On the day of surgery	Orthodox	Married	>05 minutes	Emergency	General	General	Gyn/Obs	Yes	No	No	No	Yes	Yes	Yes	Yes	Yes	No	Yes	Yes	Yes	97	1		10bf5e6f-bb37-4c9b-b99c-37b64a908c4c
217	18-25	female	Degree	Government employee	Urban	nurse	Immediately before surgery	Muslim	Single	<05 minutes	Emergency	Specialized	General	General surgery	Yes	Don't remember	Yes	Don't remember	Yes	Yes	Yes	No	Yes	No	Yes	Yes	Yes	217	1		10c7a428-fa6d-4533-8631-c87cc0aca3b4
61	26-40	female	Unable to read and write	Farmer	Rural	didn't know	The day before date of surgery	Orthodox	Married	>05 minutes	Emergency	Specialized	General	General surgery	Yes	No	No	Don't remember	Yes	Yes	Yes	No	Yes	No	Yes	Yes	Yes	61	1		12ea398b-e924-4900-ab9d-fbf7d59abad8
105	26-40	female	Secondary (9-12)	House wife	Urban	Midwife	Immediately before surgery	Orthodox	Married	<05 minutes	Emergency	General	Spinal	Gyn/Obs	Yes	No	No	No	Yes	Yes	Yes	Yes	Yes	No	No	Yes	Yes	105	1		13d6f740-d6f9-4b55-83eb-7f6060fc69d0
264	26-40	male	primary(1-8)	daily laborer	Urban	didn't know	On the operation table	Orthodox	Married	<05 minutes	Emergency	Specialized	Spinal	General surgery	No	No	No	No	No	Yes	No	No	No	No	No	Yes	Yes	264	1		1535e9ad-1720-4392-b83f-641289729d49
246	26-40	male	Degree	Government employee	Urban	Resident	The day before date of surgery	Orthodox	Single	>05 minutes	Elective	General	Spinal	Orthopedic	Yes	No	No	No	No	Yes	No	No	Yes	No	No	Yes	Yes	246	1		1581fc3d-0544-4993-9cb9-2fe31b605ade
76	26-40	female	Degree	Government employee	Urban	didn't know	The day before date of surgery	Orthodox	Single	>05 minutes	Elective	Specialized	General	General surgery	Yes	No	Yes	No	Yes	No	Yes	Yes	Yes	No	Yes	Yes	Yes	76	1		160a74d0-6330-4ad7-9ba2-5da7f5b27a7c
83	>60	female	Unable to read and write	Farmer	Rural	Senior physician	Immediately before surgery	Orthodox	Divorced	>05 minutes	Emergency	General	Spinal	Orthopedic	Yes	No	No	No	Don't remember	Yes	Yes	Yes	Yes	No	No	Yes	Yes	83	1		18d39544-6de4-4329-90f4-fc4199e3e2af
102	41-60	female	Unable to read and write	House wife	Urban	Senior physician	The day before date of surgery	Muslim	Married	<05 minutes	Emergency	General	General	Orthopedic	Yes	No	No	No	No	Yes	No	No	No	No	Yes	Yes	Yes	102	1		1950dad0-53a1-4370-984d-a5e936462e88
17	26-40	male	Diploma	Government employee	Rural	Senior physician	The day before date of surgery	Orthodox	Married	<05 minutes	Emergency	Specialized	Spinal	General surgery	Yes	Yes	Yes	Don't remember	Yes	Yes	Yes	No	Don't remember	Don't remember	Don't remember	Yes	Yes	17	1		1a7e07a6-a9a8-46be-8b2e-685413bfd2bd
38	26-40	male	Secondary (9-12)	Private employee	Urban	didn't know	On the day of surgery	Orthodox	Single	>05 minutes	Emergency	Specialized	Spinal	Orthopedic	No	No	No	No	No	No	No	No	Yes	No	Yes	Yes	Yes	38	1		1acb594a-6752-479f-9e67-8451ccb69b88
162	>60	female	Unable to read and write	Farmer	Rural	didn't know	On the day of surgery	Orthodox	Married	<05 minutes	Elective	Specialized	Spinal	Orthopedic	No	No	No	No	Yes	Don't remember	No	Yes	Yes	No	No	Yes	Yes	162	1		1c309c75-5b39-4849-bdb5-f13b1ce3ded4
243	26-40	male	Secondary (9-12)	Private employee	Urban	nurse	Immediately before surgery	Orthodox	Single	<05 minutes	Emergency	General	Spinal	General surgery	Yes	No	No	No	Yes	No	No	No	No	No	Yes	Yes	Yes	243	1		1e0358c9-567b-4492-bc42-b105046bd9fd
109	41-60	female	Unable to read and write	Farmer	Rural	nurse	Immediately before surgery	Orthodox	Married	<05 minutes	Emergency	General	Spinal	Gyn/Obs	Yes	No	No	No	No	No	Yes	No	No	No	Yes	Yes	Yes	109	1		1e068822-c3c9-49f4-80fb-93094810fe96
73	41-60	male	primary(1-8)	daily laborer	Rural	didn't know	On the day of surgery	Orthodox	Married	>05 minutes	Emergency	Specialized	General	General surgery	Yes	No	No	No	Yes	Yes	Yes	No	Yes	No	No	Yes	Yes	73	1		1ed1dec2-0f67-4354-9675-8c4929189338
19	41-60	female	Unable to read and write	Farmer	Rural	didn't know	On the day of surgery	Orthodox	Married	>05 minutes	Elective	Specialized	General	General surgery	Yes	Don't remember	Don't remember	Don't remember	Yes	No	No	No	No	No	No	Yes	Yes	19	1		1fc4212f-f12d-4438-9646-e82ca3c46869
2	18-25	male	Secondary (9-12)	Private employee	Urban	didn't know	Immediately before surgery	Orthodox	Single	>05 minutes	Elective	Specialized	Spinal	Orthopedic	Yes	No	Yes	No	No	No	Yes	No	No	No	Yes	Yes	Yes	2	1		210653f7-6a60-4af0-b8f3-511dd6a82496
204	41-60	female	Unable to read and write	Farmer	Rural	didn't know	The day before date of surgery	Orthodox	Married	<05 minutes	Elective	General	Spinal	Gyn/Obs	Yes	No	No	No	No	Yes	Yes	No	No	No	No	Yes	Yes	204	1		21d3fd27-ac18-4397-bc51-d793dfe240c0
118	>60	male	Unable to read and write	Farmer	Rural	Senior physician	The day before date of surgery	Orthodox	widowed	>05 minutes	Elective	General	Spinal	Orthopedic	Yes	No	Yes	No	Yes	No	Yes	Yes	Yes	No	Yes	Yes	Yes	118	1		2227a7e1-6500-40dc-9c16-d93bee5998f0
250	26-40	female	Secondary (9-12)	House wife	Urban	Resident	The day before date of surgery	Muslim	Married	<05 minutes	Elective	Specialized	Spinal	Gyn/Obs	Yes	No	No	No	No	No	Yes	No	Yes	No	No	Yes	Yes	250	1		2264a4c3-68d4-41a5-9e07-ab08a60022c3
59	26-40	male	Degree	Government employee	Urban	Senior physician	The day before date of surgery	Orthodox	Married	<05 minutes	Emergency	Specialized	General	General surgery	Yes	No	No	No	Yes	Don't remember	Yes	No	Yes	No	Yes	Yes	Yes	59	1		25794873-d97c-4417-85bd-699183398e2d
80	41-60	male	Unable to read and write	Farmer	Rural	didn't know	The day before date of surgery	Orthodox	Married	<05 minutes	Elective	Specialized	General	General surgery	Yes	No	Yes	No	Yes	Yes	Yes	No	Yes	No	Yes	Yes	Yes	80	1		25b7f961-e75d-47ef-9a46-15ab0879ebcf
191	26-40	male	Degree	Government employee	Urban	nurse	Immediately before surgery	Protestant	Single	<05 minutes	Elective	General	Spinal	General surgery	Yes	No	No	No	Yes	Yes	Yes	No	Yes	No	Yes	Yes	Yes	191	1		27a1a244-3fbd-414a-9322-640c20893420
260	26-40	male	Secondary (9-12)	daily laborer	Urban	Intern or GP	Immediately before surgery	Orthodox	Single	<05 minutes	Emergency	Specialized	Spinal	Orthopedic	Yes	No	No	No	No	Yes	No	No	No	No	Yes	Yes	Yes	260	1		2a1449ca-1af1-44c1-93b9-47a91070e12a
91	18-25	female	primary(1-8)	House wife	Urban	Senior physician	On the day of surgery	Orthodox	Married	>05 minutes	Emergency	General	Spinal	Gyn/Obs	No	No	No	No	Yes	Yes	No	Yes	No	No	No	Yes	Yes	91	1		2adfc121-8f84-49b5-b06c-a2eabbf2204b
5	18-25	male	primary(1-8)	Farmer	Rural	didn't know	On the operation table	Orthodox	Married	<05 minutes	Elective	Specialized	Spinal	Orthopedic	Yes	No	No	No	Yes	No	No	No	Yes	No	Yes	Yes	Yes	5	1		2c140218-03e6-4f54-9d48-b1d126d5f974
62	26-40	female	Secondary (9-12)	Government employee	Urban	Senior physician	The day before date of surgery	Orthodox	Married	>05 minutes	Emergency	Specialized	General	Gyn/Obs	Yes	No	No	No	Yes	Yes	Yes	No	Yes	No	Yes	Yes	Yes	62	1		2c38cb99-815a-4682-ad47-a72155e46698
238	26-40	female	able to read and write	House wife	Urban	didn't know	Immediately before surgery	Orthodox	Married	<05 minutes	Emergency	Specialized	Spinal	General surgery	Yes	No	No	No	Yes	No	No	No	No	No	Yes	Yes	Yes	238	1		2c9de594-c378-4a5a-941d-9e9d52f84a5c
269	41-60	male	Unable to read and write	Farmer	Rural	didn't know	Immediately before surgery	Orthodox	Married	<05 minutes	Emergency	Specialized	General	General surgery	No	No	No	No	No	Yes	No	No	No	No	Yes	Yes	Yes	269	1		2fceb156-cbba-4f9e-bd3e-4b87ca8f4542
163	41-60	male	Unable to read and write	Farmer	Urban	didn't know	The day before date of surgery	Orthodox	Married	<05 minutes	Elective	Specialized	General	General surgery	Yes	No	Don't remember	Don't remember	Yes	No	No	No	Yes	No	No	Yes	Yes	163	1		310817d2-cbb7-4355-844c-647fb2373622
201	41-60	female	able to read and write	House wife	Urban	didn't know	The day before date of surgery	Muslim	Married	<05 minutes	Elective	Specialized	Spinal	Gyn/Obs	Yes	No	No	No	No	Yes	No	No	Yes	No	No	Yes	Yes	201	1		32733af8-aa92-47c0-bdca-ae763764650d
183	26-40	male	Secondary (9-12)	daily laborer	Urban	Resident	Immediately before surgery	Orthodox	Married	<05 minutes	Emergency	Specialized	General	General surgery	Yes	No	No	No	No	Yes	No	No	Yes	No	No	Yes	Yes	183	1		32c55777-2419-446c-a0ad-024d59779dee
36	18-25	female	Secondary (9-12)	House wife	Urban	Senior physician	On the day of surgery	Orthodox	Married	<05 minutes	Elective	Specialized	General	General surgery	Yes	No	No	No	No	Yes	No	No	Yes	No	No	Yes	Yes	36	1		32e8aa37-9c41-45a0-817f-f9276b5d00b5
52	41-60	male	able to read and write	Farmer	Urban	didn't know	The day before date of surgery	Orthodox	Married	>05 minutes	Elective	Specialized	General	General surgery	Yes	No	Yes	No	Yes	Yes	Yes	Yes	Yes	No	Yes	Yes	Yes	52	1		3310f4a3-d4d8-4ffa-8dc4-65fb98f8bac5
228	41-60	female	primary(1-8)	House wife	Urban	Senior physician	On the day of surgery	Orthodox	Married	<05 minutes	Emergency	Specialized	Spinal	General surgery	Yes	No	No	Yes	Yes	Yes	No	No	Yes	No	Yes	Yes	Yes	228	1		3377cb31-3926-4c53-89b8-947788aca17c
179	26-40	male	Degree	Government employee	Urban	Senior physician	Immediately before surgery	Orthodox	Married	<05 minutes	Emergency	Specialized	General	General surgery	Yes	No	No	No	No	No	Yes	No	Yes	No	No	Yes	Yes	179	1		34d6a843-1ee5-4941-9fd0-f9e0945c9451
263	26-40	female	Unable to read and write	Farmer	Rural	didn't know	Immediately before surgery	Orthodox	Married	<05 minutes	Emergency	Specialized	Spinal	Gyn/Obs	Yes	No	No	No	No	Yes	Yes	No	No	No	No	Yes	Yes	263	1		356e9131-7937-4c4e-b94d-65945631af33
161	18-25	female	Secondary (9-12)	House wife	Rural	Senior physician	Immediately before surgery	Orthodox	Married	<05 minutes	Emergency	Specialized	Spinal	Gyn/Obs	Yes	No	No	No	Yes	Yes	Yes	No	Yes	No	Yes	Yes	Yes	161	1		35ea6a67-58aa-4500-9d0f-38226cec3b9d
213	41-60	male	able to read and write	private business	Urban	didn't know	The day before date of surgery	Muslim	Married	<05 minutes	Elective	Specialized	General	General surgery	Yes	No	Yes	Yes	Yes	Yes	Yes	Yes	Yes	No	Yes	Yes	Yes	213	1		36a68de4-83a2-4047-81be-bbd97cb5fc05
144	41-60	male	primary(1-8)	Government employee	Urban	Resident	On the day of surgery	Orthodox	Divorced	<05 minutes	Emergency	General	Spinal	General surgery	Yes	No	No	No	Yes	Yes	No	No	No	No	No	Yes	Yes	144	1		3929887a-7d7c-4ce7-a61f-30e23aa9f749
239	41-60	male	primary(1-8)	Farmer	Rural	didn't know	The day before date of surgery	Orthodox	Divorced	<05 minutes	Elective	General	Spinal	General surgery	Yes	No	Don't remember	No	Yes	No	Yes	No	No	Don't remember	No	Yes	Yes	239	1		3934deee-edb0-4256-b922-76deda7d4bfe
26	26-40	female	Secondary (9-12)	Other	Urban	didn't know	On the day of surgery	Orthodox	Married	>05 minutes	Emergency	Specialized	Spinal	General surgery	don't remember	Don't remember	Don't remember	No	Yes	Yes	Yes	No	Don't remember	No	Don't remember	Yes	Yes	26	1		39a34543-fc1d-45b4-80f6-22d7910078be
63	18-25	male	Secondary (9-12)	Other	Urban	didn't know	The day before date of surgery	Orthodox	Single	>05 minutes	Emergency	Specialized	Spinal	General surgery	Yes	No	No	No	Yes	Yes	Yes	No	Yes	No	No	Yes	Yes	63	1		3ada37af-a88f-4178-bf67-cf237c1aaa82
177	41-60	male	Unable to read and write	Farmer	Rural	didn't know	On the day of surgery	Orthodox	Married	<05 minutes	Elective	Specialized	Spinal	Orthopedic	Yes	No	No	No	No	Yes	No	No	Yes	No	No	Yes	Yes	177	1		3aea811c-01ea-4feb-add7-3dbf0363f8df
256	26-40	female	primary(1-8)	House wife	Urban	didn't know	The day before date of surgery	Muslim	Married	<05 minutes	Elective	General	Spinal	Gyn/Obs	Yes	No	No	No	No	Yes	No	No	Yes	No	No	Yes	Yes	256	1		3b5b2091-24e1-4406-98ed-00ad9efcb279
4	26-40	male	primary(1-8)	Other	Rural	didn't know	The day before date of surgery	Orthodox	Single	<05 minutes	Elective	Specialized	Spinal	Orthopedic	Yes	No	No	No	No	Yes	Yes	Yes	Yes	No	Yes	No	Yes	4	1		3c432655-ee24-4307-b802-a5279273af09
236	41-60	female	primary(1-8)	private business	Urban	didn't know	The day before date of surgery	Orthodox	Divorced	<05 minutes	Elective	General	Spinal	Gyn/Obs	Yes	No	No	No	No	Yes	No	No	Yes	No	No	Yes	Yes	236	1		3c4ca31b-d8ec-4ad3-a4d6-bdeafb7494a8
247	26-40	female	Diploma	Government employee	Urban	Midwife	On the day of surgery	Orthodox	Married	<05 minutes	Emergency	Specialized	Spinal	Gyn/Obs	Yes	No	No	No	No	Yes	No	No	Yes	No	No	Yes	Yes	247	1		3d46e594-7fc5-45e6-a9bc-c3b7d3aabcc6
209	26-40	male	Degree	Private employee	Urban	Senior physician	On the day of surgery	Orthodox	Single	<05 minutes	Emergency	General	Spinal	General surgery	Yes	No	No	No	No	Yes	Yes	No	No	No	No	Yes	Yes	209	1		3d59141f-fe42-4a27-a35e-a5ea2d8afd1c
137	41-60	male	primary(1-8)	private business	Urban	nurse	Immediately before surgery	Orthodox	Married	<05 minutes	Emergency	General	General	General surgery	Yes	No	No	No	No	No	Yes	Yes	No	No	No	Yes	Yes	137	1		3e8a752d-746d-4ed2-943c-1434239c5199
129	41-60	male	able to read and write	private business	Urban	nurse	On the day of surgery	Muslim	Married	<05 minutes	Emergency	General	General	General surgery	Yes	No	No	No	No	No	Yes	No	No	No	No	Yes	Yes	129	1		3f2d20c3-321a-44e4-8c1d-d43f13150f7f
226	26-40	female	primary(1-8)	House wife	Urban	didn't know	Immediately before surgery	Muslim	Married	<05 minutes	Emergency	General	Spinal	Gyn/Obs	Yes	No	No	No	Yes	No	Don't remember	No	No	No	Yes	Yes	Yes	226	1		3f472261-2f98-446d-965b-8ccbddb31b1a
47	18-25	male	Secondary (9-12)	Private employee	Urban	didn't know	Immediately before surgery	Orthodox	Single	>05 minutes	Elective	Specialized	General	General surgery	Yes	No	No	No	Yes	No	Yes	No	No	No	No	No	No	47	1		3f77e20d-19c1-4a55-93c8-6b28d93b1862
248	41-60	male	primary(1-8)	private business	Urban	didn't know	The day before date of surgery	Muslim	Married	<05 minutes	Elective	Specialized	Spinal	General surgery	Yes	No	No	No	No	Yes	Yes	No	No	No	No	Yes	Yes	248	1		3fcfc5f7-3415-4caa-918e-e83366a399b1
20	41-60	male	Diploma	Government employee	Rural	Resident	Immediately before surgery	Orthodox	Married	>05 minutes	Emergency	Specialized	Spinal	Orthopedic	Yes	Yes	Yes	Don't remember	Yes	Yes	Yes	No	No	Don't remember	Yes	Yes	Yes	20	1		410bffd4-193e-4c2c-8eb3-a3c62f85c21a
220	>60	male	able to read and write	Farmer	Rural	didn't know	The day before date of surgery	Orthodox	widowed	<05 minutes	Elective	Specialized	General	General surgery	Yes	No	No	No	No	Yes	No	No	No	No	Yes	Yes	Yes	220	1		41fbd7cb-726a-4644-a9e9-9a07b945ec36
119	41-60	male	Unable to read and write	Farmer	Rural	Senior physician	The day before date of surgery	Orthodox	Married	<05 minutes	Elective	General	Spinal	General surgery	No	No	No	No	Yes	No	No	No	Yes	No	Yes	Yes	Yes	119	1		42f55df6-a38f-48f4-9bcd-c28455643ac4
244	41-60	male	able to read and write	Farmer	Rural	didn't know	The day before date of surgery	Orthodox	Married	<05 minutes	Elective	Specialized	Spinal	General surgery	Yes	No	No	No	No	No	Yes	No	No	No	Yes	Yes	Yes	244	1		431aa838-e278-4f5a-a547-fab5ede0adc3
150	41-60	male	Unable to read and write	Farmer	Rural	nurse	Immediately before surgery	Orthodox	widowed	<05 minutes	Emergency	General	General	Orthopedic	Yes	No	No	No	No	Yes	No	No	No	No	No	Yes	Yes	150	1		447daec0-1e89-4d85-8266-a5a07e5a7cea
34	18-25	male	Unable to read and write	Farmer	Rural	didn't know	The day before date of surgery	Orthodox	Single	<05 minutes	Elective	Specialized	General	General surgery	Yes	No	No	No	No	No	Yes	No	Yes	No	No	Yes	Yes	34	1		4494bd54-1d7c-4100-ae9d-68d74ff3ac02
154	41-60	male	primary(1-8)	Farmer	Rural	didn't know	On the day of surgery	Orthodox	Married	>05 minutes	Elective	Specialized	General	General surgery	No	No	No	No	Yes	Yes	Yes	No	Yes	No	No	Yes	Yes	154	1		44fdb9e3-14f6-4a75-905a-362443847222
136	41-60	male	Degree	Government employee	Urban	Senior physician	The day before date of surgery	Orthodox	Divorced	>05 minutes	Elective	General	General	Orthopedic	Yes	No	Yes	No	Yes	No	Yes	Yes	Yes	No	Yes	Yes	Yes	136	1		4544cf63-16e2-4187-9400-b1c015332783
94	26-40	female	Secondary (9-12)	House wife	Urban	Senior physician	On the day of surgery	Orthodox	Married	>05 minutes	Elective	General	Spinal	Gyn/Obs	Yes	No	Yes	No	Yes	Yes	Yes	Yes	Yes	No	Yes	Yes	Yes	94	1		45c07145-934a-4fea-849b-3b482555bff6
242	41-60	female	Unable to read and write	House wife	Rural	didn't know	The day before date of surgery	Orthodox	Married	<05 minutes	Elective	General	Spinal	Gyn/Obs	Yes	No	No	No	Yes	Yes	Don't remember	Don't remember	No	No	No	Yes	Yes	242	1		465418fc-ab4b-46b4-966a-98b91a082da3
190	26-40	male	primary(1-8)	Farmer	Rural	didn't know	The day before date of surgery	Orthodox	Married	<05 minutes	Elective	Specialized	Spinal	Orthopedic	Yes	No	No	No	No	Yes	Yes	No	No	No	No	Yes	Yes	190	1		46831da9-64a7-4b22-b70b-927f4dab2f45
66	26-40	male	primary(1-8)	Other	Urban	didn't know	On the day of surgery	Orthodox	Divorced	<05 minutes	Emergency	Specialized	Spinal	Orthopedic	Yes	No	No	No	Yes	No	No	Yes	Yes	No	Yes	Yes	Yes	66	1		4778536f-9b34-4362-bc1f-0e07b2e5a87b
158	26-40	male	Unable to read and write	Farmer	Rural	didn't know	Immediately before surgery	Orthodox	Married	>05 minutes	Elective	Specialized	General	General surgery	Yes	No	No	Yes	Yes	Yes	Yes	No	Yes	No	No	Yes	Yes	158	1		4842d53f-075f-49d1-adad-c06baeca2307
71	41-60	male	Secondary (9-12)	Farmer	Rural	didn't know	The day before date of surgery	Orthodox	Married	<05 minutes	Emergency	Specialized	Spinal	Orthopedic	Yes	Don't remember	Yes	No	Don't remember	Don't remember	Yes	No	Yes	No	Yes	Yes	Yes	71	1		49298982-3ec6-4f1c-87c7-69b2244dbc1e
270	>60	male	Unable to read and write	Farmer	Rural	didn't know	The day before date of surgery	Orthodox	widowed	<05 minutes	Elective	Specialized	General	General surgery	No	No	Don't remember	No	No	Yes	No	No	Yes	No	No	Yes	Yes	270	1		493ae150-e155-46ee-9199-6ea8a13515f7
188	26-40	male	Degree	Private employee	Urban	Resident	Immediately before surgery	Orthodox	Single	<05 minutes	Emergency	Specialized	General	General surgery	Yes	No	No	No	No	Yes	Yes	No	No	No	No	Yes	Yes	188	1		4db9db44-7e40-450b-b7c3-40fd5cd48aa0
193	41-60	male	able to read and write	Farmer	Rural	didn't know	The day before date of surgery	Muslim	Divorced	<05 minutes	Elective	Specialized	General	General surgery	Yes	No	No	No	No	No	No	No	Yes	No	No	Yes	Yes	193	1		4e5e79bf-4c39-422c-9b04-418c667cd765
128	26-40	female	Secondary (9-12)	House wife	Urban	Midwife	Immediately before surgery	Orthodox	Married	<05 minutes	Emergency	General	Spinal	Gyn/Obs	Yes	No	No	No	No	Yes	Yes	No	No	No	No	Yes	Yes	128	1		5107e9a8-3fb9-4773-9d33-ddea321cf850
168	26-40	female	able to read and write	House wife	Urban	Senior physician	The day before date of surgery	Orthodox	Married	>05 minutes	Emergency	Specialized	General	Gyn/Obs	Yes	No	No	No	No	Yes	Yes	No	Yes	No	No	Yes	Yes	168	1		52a8c1c9-e550-487c-a336-c0867e30fcb4
35	41-60	male	able to read and write	Farmer	Rural	didn't know	The day before date of surgery	Orthodox	Married	>05 minutes	Emergency	Specialized	Spinal	General surgery	Yes	No	Yes	Yes	Yes	Yes	Yes	Yes	Don't remember	No	Yes	No	No	35	1		52fac7d2-d100-4046-952f-3979f8cbb3ec
41	26-40	female	Diploma	Government employee	Urban	Resident	Immediately before surgery	Orthodox	Married	<05 minutes	Elective	Specialized	General	General surgery	Yes	No	No	No	No	No	No	No	Yes	No	No	Yes	Yes	41	1		531cfbf0-219c-4819-8c90-326f5d69c909
149	26-40	female	Degree	Government employee	Urban	Midwife	Immediately before surgery	Orthodox	Married	<05 minutes	Emergency	General	Spinal	Gyn/Obs	Yes	No	Yes	No	Yes	Yes	Yes	No	No	No	No	Yes	Yes	149	1		544b76bf-9585-4422-829d-9e87a0f86ab2
86	>60	female	Unable to read and write	Farmer	Rural	Senior physician	The day before date of surgery	Orthodox	Married	>05 minutes	Elective	General	General	Orthopedic	Yes	No	No	No	Yes	No	No	Yes	Yes	No	Yes	Yes	Yes	86	1		54aeddda-30f9-467f-93cd-9ee5d64dc97b
75	41-60	female	Unable to read and write	Farmer	Rural	didn't know	The day before date of surgery	Orthodox	Married	>05 minutes	Emergency	Specialized	General	General surgery	Yes	No	Yes	No	Yes	Yes	Yes	Yes	Yes	No	Yes	Yes	Yes	75	1		558c6cc4-bd5c-4bb5-a21f-3d5e2c790498
68	18-25	male	Secondary (9-12)	Other	Urban	didn't know	The day before date of surgery	Orthodox	Single	<05 minutes	Emergency	Specialized	Spinal	Orthopedic	Yes	No	No	No	Yes	Yes	Yes	No	Yes	No	Yes	Yes	Yes	68	1		55c646d2-b168-4a7b-8686-719cf0bae275
142	18-25	female	Secondary (9-12)	House wife	Urban	Senior physician	Immediately before surgery	Orthodox	Married	<05 minutes	Emergency	General	Spinal	Gyn/Obs	Yes	No	No	No	No	Yes	Yes	No	No	No	No	Yes	Yes	142	1		576094e9-9d20-4d83-abd3-23e309c5a77b
245	26-40	female	Unable to read and write	House wife	Rural	didn't know	Immediately before surgery	Orthodox	Married	<05 minutes	Emergency	General	Spinal	Gyn/Obs	Yes	No	No	No	No	No	No	No	No	No	Yes	Yes	Yes	245	1		578df962-7024-4060-9620-fb14d5aeb899
49	18-25	female	Secondary (9-12)	Other	Urban	didn't know	The day before date of surgery	Orthodox	Single	<05 minutes	Emergency	Specialized	Spinal	Gyn/Obs	Yes	No	Yes	No	Yes	Yes	Yes	No	Yes	No	Yes	Yes	Yes	49	1		5b6d2333-fa20-4f4a-9356-8934fe1c80b9
22	26-40	female	able to read and write	House wife	Rural	Resident	The day before date of surgery	Orthodox	Married	<05 minutes	Emergency	Specialized	General	Gyn/Obs	Yes	No	No	No	No	Yes	No	No	No	No	Yes	Yes	Yes	22	1		5bded858-6297-4b46-b461-e32686762dbe
203	26-40	male	Unable to read and write	Farmer	Rural	didn't know	The day before date of surgery	Orthodox	Married	<05 minutes	Elective	General	General	General surgery	Yes	No	No	No	No	Yes	No	No	Yes	No	No	Yes	Yes	203	1		5d2e80e6-7997-4a3a-b8e2-e47ef90ece43
56	41-60	male	Unable to read and write	Farmer	Rural	didn't know	The day before date of surgery	Muslim	Married	>05 minutes	Emergency	Specialized	General	General surgery	Yes	No	No	Don't remember	Yes	Yes	No	No	Don't remember	Don't remember	No	Yes	Yes	56	1		5e56eafe-d64e-4266-bf49-9349dea6e36c
187	41-60	male	Unable to read and write	Farmer	Rural	didn't know	On the day of surgery	Orthodox	Divorced	<05 minutes	Elective	Specialized	Spinal	Orthopedic	Yes	No	No	No	No	Yes	No	No	Yes	No	No	Yes	Yes	187	1		5efd832a-4443-4802-9c29-100de46e3c36
107	26-40	female	Secondary (9-12)	House wife	Urban	Midwife	Immediately before surgery	Orthodox	Married	<05 minutes	Emergency	General	Spinal	Gyn/Obs	Yes	No	Yes	No	No	No	Yes	No	No	No	No	Yes	Yes	107	1		62480c1c-6814-4766-9a8d-2e943c45ce50
214	41-60	female	able to read and write	Farmer	Rural	didn't know	On the day of surgery	Orthodox	Married	<05 minutes	Elective	Specialized	General	General surgery	Yes	No	No	No	No	No	No	Yes	Yes	No	No	Yes	Yes	214	1		631118ff-48a0-497c-bb69-d54944f3eddd
134	26-40	female	Secondary (9-12)	House wife	Urban	Midwife	Immediately before surgery	Orthodox	Married	>05 minutes	Emergency	General	Spinal	Gyn/Obs	Yes	No	No	No	Yes	Yes	No	No	No	No	No	Yes	Yes	234	1		6651698d-4b8d-4001-b42f-850eab06bc13
40	>60	female	Unable to read and write	House wife	Rural	didn't know	Immediately before surgery	Orthodox	Married	<05 minutes	Elective	Specialized	Spinal	General surgery	Yes	No	No	No	Yes	No	Yes	No	No	No	No	Yes	Yes	40	1		66f00ec5-c208-4d12-b81b-4a2f58de4428
43	18-25	female	Secondary (9-12)	House wife	Urban	didn't know	Immediately before surgery	Muslim	Married	>05 minutes	Emergency	Specialized	Spinal	Gyn/Obs	Yes	No	No	No	Yes	No	No	No	Yes	No	No	Yes	Yes	43	1		6743360e-d3bc-4d59-b601-1415ff1fca5a
155	26-40	female	Secondary (9-12)	House wife	Urban	Midwife	Immediately before surgery	Orthodox	Married	>05 minutes	Emergency	Specialized	Spinal	Gyn/Obs	Yes	Yes	No	No	Yes	Yes	Yes	No	Yes	No	Yes	Yes	Yes	155	1		678ce8e9-a209-4d54-8bbc-a9495f4966c1
266	26-40	female	Unable to read and write	House wife	Rural	didn't know	Immediately before surgery	Muslim	Married	<05 minutes	Emergency	General	Spinal	Gyn/Obs	No	No	No	No	No	Yes	Yes	No	No	No	No	Yes	Yes	266	1		6824cf58-d990-4997-81fc-e775b98d2383
130	26-40	female	Secondary (9-12)	House wife	Urban	Midwife	Immediately before surgery	Orthodox	Married	<05 minutes	Emergency	General	Spinal	Gyn/Obs	Yes	No	No	No	No	No	Yes	Yes	No	No	No	Yes	Yes	130	1		68a44d12-2c26-4409-8674-2f07cd07cc2a
271	26-40	male	Diploma	Private employee	Urban	Resident	Immediately before surgery	Orthodox	Married	<05 minutes	Emergency	Specialized	General	General surgery	Yes	No	No	No	No	Yes	No	No	No	No	Yes	Yes	Yes	271	1		69b3329a-b0b8-4b7e-a4ac-6ecf2f92f7c1
178	26-40	female	Unable to read and write	House wife	Rural	didn't know	Immediately before surgery	Orthodox	Married	<05 minutes	Emergency	Specialized	Spinal	Gyn/Obs	No	No	No	No	No	Yes	No	No	No	No	No	Yes	Yes	178	1		6a1a9b72-1a2d-49db-ac96-8abf828c8bc1
8	18-25	male	Diploma	Other	Rural	didn't know	On the day of surgery	Orthodox	Single	<05 minutes	Emergency	Specialized	Spinal	Orthopedic	don't remember	No	No	No	No	Don't remember	Don't remember	No	No	No	Don't remember	Yes	Yes	8	1		6a5637d2-7596-4fa3-9ee1-9320a1c499c4
167	41-60	male	Unable to read and write	Farmer	Rural	didn't know	On the day of surgery	Orthodox	Married	<05 minutes	Emergency	Specialized	Spinal	General surgery	don't remember	Don't remember	Don't remember	No	Yes	Yes	No	No	Yes	No	No	Yes	Yes	167	1		6bf311b6-d032-4097-bc1c-6eec05ac7b6c
96	18-25	female	Secondary (9-12)	Government employee	Urban	Senior physician	Immediately before surgery	Orthodox	Married	>05 minutes	Emergency	General	General	Gyn/Obs	Yes	No	No	No	Yes	Yes	Yes	Yes	Yes	No	Yes	Yes	Yes	96	1		6bf6844c-7d9f-4b27-81bb-a37d9d4ace3a
181	41-60	female	Unable to read and write	Farmer	Rural	didn't know	On the day of surgery	Orthodox	Divorced	<05 minutes	Elective	Specialized	Spinal	Gyn/Obs	Yes	No	No	No	Yes	Yes	No	No	No	No	No	Yes	Yes	181	1		6c9898d3-ef20-4609-a744-245ab37eecef
276	41-60	male	primary(1-8)	Farmer	Rural	Intern or GP	Immediately before surgery	Orthodox	Married	<05 minutes	Elective	General	Spinal	General surgery	No	No	No	No	No	Yes	No	No	No	No	No	Yes	Yes	276	1		6cd86b3b-4cae-4d47-a8a7-a870989bf755
82	26-40	female	Degree	Government employee	Urban	Resident	The day before date of surgery	Orthodox	Married	>05 minutes	Emergency	General	Spinal	Orthopedic	Yes	No	No	Yes	Yes	Yes	Yes	No	Yes	No	Yes	Yes	Yes	82	1		6ce4641d-245b-4240-bf00-1b381cff69a8
218	41-60	male	able to read and write	Farmer	Rural	didn't know	Immediately before surgery	Orthodox	Married	<05 minutes	Elective	Specialized	General	General surgery	Yes	No	No	No	No	Yes	No	No	No	No	Yes	Yes	Yes	218	1		6d0c7144-089c-4def-bc44-7779d24f63a2
164	26-40	female	primary(1-8)	Farmer	Rural	didn't know	The day before date of surgery	Orthodox	Married	>05 minutes	Emergency	Specialized	General	General surgery	Yes	No	No	No	Yes	Yes	Yes	No	Yes	No	Yes	Yes	Yes	164	1		6d2250e6-cdd3-4d6b-bcde-6f22f7357692
231	26-40	male	able to read and write	Farmer	Rural	didn't know	The day before date of surgery	Orthodox	Married	<05 minutes	Elective	Specialized	General	General surgery	Yes	No	No	No	Yes	No	No	No	Yes	No	No	Yes	Yes	231	1		6ec6965f-2d6c-4346-bd30-9605fd8b95f5
58	>60	male	Unable to read and write	Farmer	Rural	didn't know	The day before date of surgery	Orthodox	Married	<05 minutes	Elective	Specialized	General	General surgery	Yes	No	No	No	Yes	Yes	Yes	Yes	Yes	No	Yes	Yes	Yes	58	1		6ee7d7bf-4df7-4065-a613-4a918e037a6f
126	26-40	female	Secondary (9-12)	Government employee	Urban	Senior physician	Immediately before surgery	Orthodox	Married	<05 minutes	Emergency	General	Spinal	Gyn/Obs	Yes	No	No	No	No	No	Yes	No	No	No	No	Yes	Yes	126	1		6eeca9f6-8d39-4269-9205-cf0882afba1f
278	26-40	female	Unable to read and write	House wife	Rural	didn't know	On the day of surgery	Muslim	Married	<05 minutes	Emergency	General	Spinal	Gyn/Obs	Yes	No	No	No	No	No	Yes	No	No	No	Yes	Yes	Yes	278	1		6f2b59d3-fdad-418d-9878-b30fc73320a7
171	26-40	male	Diploma	Private employee	Urban	Resident	Immediately before surgery	Orthodox	Single	<05 minutes	Emergency	Specialized	General	General surgery	Yes	No	No	No	No	Yes	No	No	Yes	No	No	Yes	Yes	171	1		705fdee1-db50-4a59-83b1-9bf0c7a458f0
259	41-60	male	Unable to read and write	Farmer	Rural	didn't know	On the day of surgery	Orthodox	Married	<05 minutes	Elective	General	General	General surgery	Yes	No	No	No	No	Don't remember	Yes	Don't remember	Yes	No	No	Yes	Yes	259	1		70985407-655e-404c-b583-6a4822eecc50
79	41-60	male	Degree	Government employee	Urban	didn't know	The day before date of surgery	Orthodox	Married	>05 minutes	Emergency	Specialized	General	General surgery	Yes	Yes	Yes	Yes	Yes	Yes	Yes	Yes	Yes	No	No	Yes	Yes	79	1		70b11a22-65b4-4452-b5b0-b80a511fc2ba
101	>60	male	Unable to read and write	Farmer	Urban	nurse	The day before date of surgery	Orthodox	Married	<05 minutes	Elective	General	General	General surgery	Yes	No	No	No	No	Yes	No	No	Yes	No	No	Yes	Yes	101	1		71b3d99e-1b6b-41fe-8fff-18c7c74b409b
174	26-40	female	Unable to read and write	House wife	Rural	didn't know	Immediately before surgery	Muslim	Married	<05 minutes	Emergency	Specialized	Spinal	Gyn/Obs	Yes	No	No	No	No	No	No	No	No	No	Yes	Yes	Yes	174	1		727c6824-efe6-4d9a-b69a-b1c9472cfce0
98	41-60	female	Unable to read and write	Farmer	Rural	Senior physician	The day before date of surgery	Orthodox	Married	>05 minutes	Elective	General	General	Gyn/Obs	Yes	No	No	No	Yes	Yes	Yes	Yes	Yes	No	No	Yes	Yes	98	1		729360f9-ab70-496a-be96-8fbf1ff05d88
117	26-40	female	Degree	House wife	Urban	Senior physician	Immediately before surgery	Orthodox	Married	<05 minutes	Emergency	General	Spinal	Gyn/Obs	Yes	No	No	No	Yes	Yes	Yes	Yes	Yes	No	Yes	Yes	Yes	117	1		734250f4-9742-487d-a45e-4f89aea06034
273	26-40	female	Unable to read and write	House wife	Urban	didn't know	Immediately before surgery	Orthodox	Married	<05 minutes	Emergency	Specialized	Spinal	Gyn/Obs	No	No	No	No	No	Yes	No	No	No	No	Yes	Yes	Yes	273	1		754d67a4-0009-44b8-9ca0-622fcfcddca9
54	26-40	male	able to read and write	Farmer	Rural	didn't know	Immediately before surgery	Orthodox	Married	>05 minutes	Emergency	Specialized	General	General surgery	don't remember	Yes	No	No	Yes	Yes	No	No	Yes	No	Yes	Yes	Yes	54	1		77c5aa27-027c-4f49-a607-5293138651c3
165	26-40	male	Secondary (9-12)	Private employee	Urban	didn't know	The day before date of surgery	Orthodox	Single	<05 minutes	Emergency	Specialized	General	General surgery	No	No	Yes	No	Yes	No	Yes	No	Yes	No	Yes	Yes	Yes	165	1		783bcd40-3024-4ddc-9cae-31c3312acabd
106	41-60	female	Unable to read and write	Farmer	Urban	nurse	The day before date of surgery	Orthodox	Married	<05 minutes	Elective	General	General	Gyn/Obs	Yes	No	No	No	No	No	Yes	Yes	No	No	No	Yes	Yes	106	1		7994a96f-776f-446f-9f02-8b488e899662
116	26-40	female	Secondary (9-12)	Government employee	Urban	Senior physician	On the operation table	Orthodox	Married	<05 minutes	Emergency	General	Spinal	Gyn/Obs	Yes	No	No	No	No	No	Yes	No	No	No	No	Yes	Yes	116	1		7a26c594-b407-4679-97b8-52fda0cbb42c
272	41-60	male	Unable to read and write	Farmer	Rural	didn't know	On the operation table	Orthodox	Married	<05 minutes	Emergency	General	General	General surgery	No	No	No	No	Don't remember	No	No	No	No	No	Yes	Yes	Yes	272	1		7af94944-f53a-458c-8aa0-c492b7b5631a
70	18-25	female	Secondary (9-12)	House wife	Urban	Senior physician	The day before date of surgery	Orthodox	Married	<05 minutes	Elective	Specialized	General	Gyn/Obs	Yes	No	No	No	No	No	Yes	No	Yes	Yes	Yes	Yes	Yes	70	1		7cd339df-44b7-4a07-9caa-55666869d50b
45	18-25	female	primary(1-8)	Other	Rural	didn't know	Immediately before surgery	Orthodox	Single	<05 minutes	Emergency	Specialized	General	Orthopedic	Yes	No	No	No	No	Yes	No	No	No	No	No	Yes	Yes	45	1		7eaba8bb-3b10-4035-9ecb-6b1343f1d698
81	26-40	female	primary(1-8)	House wife	Urban	didn't know	The day before date of surgery	Muslim	Married	<05 minutes	Emergency	Specialized	Spinal	Orthopedic	Yes	No	No	No	Yes	Yes	Yes	No	Yes	No	Yes	Yes	Yes	81	1		7f53fa65-1de1-46c9-a47c-e5dd7db52b80
265	41-60	male	Unable to read and write	Farmer	Rural	didn't know	Immediately before surgery	Orthodox	Married	<05 minutes	Elective	Specialized	Spinal	Orthopedic	No	No	No	No	No	Yes	Yes	No	No	No	No	Yes	Yes	265	1		7fb56f45-110e-4d2a-997c-d5c96fba0f26
280	41-60	male	Unable to read and write	Farmer	Rural	didn't know	On the operation table	Orthodox	Married	<05 minutes	Emergency	General	General	General surgery	Yes	No	No	No	No	Yes	No	No	No	No	Yes	Yes	Yes	280	1		7fd168b5-cf97-40c0-b262-998fc5b2efc0
146	26-40	female	Secondary (9-12)	House wife	Urban	nurse	Immediately before surgery	Orthodox	Married	<05 minutes	Emergency	General	Spinal	Gyn/Obs	Yes	No	No	No	No	Yes	Yes	No	No	No	No	Yes	Yes	146	1		82437307-ac08-45d7-bb72-5a046cba20db
253	26-40	male	Diploma	Government employee	Urban	Resident	On the day of surgery	Orthodox	Single	<05 minutes	Emergency	Specialized	General	General surgery	No	No	No	No	Yes	Yes	Yes	No	No	No	No	Yes	Yes	253	1		8264ecf9-0dd4-482a-bd0a-47dee793ac43
103	>60	male	Unable to read and write	Farmer	Rural	nurse	On the day of surgery	Orthodox	widowed	<05 minutes	Elective	General	General	General surgery	Yes	No	No	No	No	Yes	Yes	No	Yes	No	No	Yes	Yes	103	1		830c9d3d-c5cd-4d8b-bfc8-9c66b2188ce5
72	18-25	male	Secondary (9-12)	Other	Urban	didn't know	Immediately before surgery	Orthodox	Single	<05 minutes	Emergency	Specialized	Spinal	Orthopedic	Yes	No	Yes	No	Yes	Yes	Yes	No	Yes	No	Yes	Yes	Yes	72	1		83babf31-be7e-421d-bc1c-bfd31c1f6648
249	41-60	male	primary(1-8)	Farmer	Rural	Resident	The day before date of surgery	Orthodox	Married	<05 minutes	Elective	Specialized	Spinal	Orthopedic	Yes	No	No	No	Yes	Yes	No	No	No	No	No	Yes	Yes	249	1		84f950a0-a05e-47ae-a6f0-fddf4f12c102
15	>60	male	able to read and write	Farmer	Rural	didn't know	On the day of surgery	Orthodox	Married	<05 minutes	Emergency	Specialized	General	Orthopedic	Yes	Yes	No	No	Yes	Yes	Yes	No	Yes	No	No	Yes	Yes	15	1		85534315-68ea-4810-8a0b-30e3d0bc1fdd
210	26-40	female	primary(1-8)	private business	Urban	nurse	Immediately before surgery	Orthodox	Married	<05 minutes	Elective	General	Spinal	Gyn/Obs	Yes	No	No	No	No	Yes	No	No	Yes	No	No	Yes	Yes	210	1		85c07066-04c5-49f2-85bc-171dde7757e4
223	26-40	male	Secondary (9-12)	daily laborer	Urban	nurse	Immediately before surgery	Orthodox	Single	<05 minutes	Emergency	General	General	General surgery	Yes	No	No	No	No	Yes	No	No	No	No	Yes	Yes	Yes	223	1		86688d46-6985-499a-9909-c914bdaecbce
200	26-40	female	Diploma	Government employee	Urban	Resident	Immediately before surgery	Catholic	Married	<05 minutes	Emergency	Specialized	Spinal	Orthopedic	Yes	Don't remember	No	Don't remember	No	Don't remember	Yes	No	No	No	Yes	Yes	Yes	200	1		86fe78c6-3f2c-43a7-be27-a6add996217e
89	18-25	female	primary(1-8)	Other	Rural	Senior physician	On the day of surgery	Orthodox	Single	>05 minutes	Emergency	General	General	Orthopedic	Yes	No	No	No	No	No	Yes	No	Yes	No	No	Yes	Yes	89	1		891f486d-7df6-4b5e-b957-d9381b2aa8ee
221	26-40	female	Secondary (9-12)	private business	Urban	Midwife	Immediately before surgery	Muslim	Married	>05 minutes	Emergency	Specialized	Spinal	Gyn/Obs	Yes	No	No	No	No	No	Yes	No	Yes	No	No	Yes	Yes	221	1		8b172f62-54b5-47ec-9893-85b117fcbc9a
115	26-40	female	Degree	Government employee	Urban	Senior physician	Immediately before surgery	Orthodox	Married	>05 minutes	Emergency	General	Spinal	Gyn/Obs	Yes	Yes	Yes	No	Yes	No	Yes	Yes	Yes	No	Yes	Yes	Yes	115	1		8c49c1dc-7cbd-4626-a098-6d4ff16c9380
46	>60	male	Unable to read and write	Farmer	Rural	didn't know	On the day of surgery	Orthodox	Married	<05 minutes	Emergency	Specialized	Spinal	Orthopedic	Yes	No	No	No	Yes	No	No	No	No	No	Yes	No	do not remember	46	1		8e0bbac1-cd3f-4474-b4ea-c18ff62a8015
6	18-25	male	primary(1-8)	Other	Urban	didn't know	The day before date of surgery	Orthodox	Single	<05 minutes	Elective	Specialized	Spinal	Orthopedic	Yes	Yes	Don't remember	No	Yes	No	Yes	Yes	Yes	No	Yes	Yes	Yes	6	1		8edbcb7c-5a97-477c-b66b-d2a783e60c60
192	26-40	female	Secondary (9-12)	House wife	Urban	Midwife	On the day of surgery	Orthodox	Married	<05 minutes	Emergency	Specialized	Spinal	Gyn/Obs	Yes	No	No	No	No	Yes	No	No	No	No	Yes	Yes	Yes	192	1		90acd722-4ace-489e-865f-719b3b01181f
227	18-25	female	Secondary (9-12)	Other	Urban	Resident	On the day of surgery	Muslim	Single	>05 minutes	Emergency	General	Spinal	General surgery	Yes	No	No	No	No	Yes	No	No	Yes	No	No	Yes	Yes	227	1		913ed209-eb18-4731-81c2-e1120dba3aa4
235	26-40	male	primary(1-8)	private business	Urban	didn't know	The day before date of surgery	Muslim	Married	<05 minutes	Elective	General	Spinal	Orthopedic	Yes	No	No	No	Yes	No	No	No	No	No	Yes	Yes	Yes	235	1		915e2027-db09-4df4-ad0f-f87fd91c5292
32	41-60	male	able to read and write	Farmer	Rural	didn't know	The day before date of surgery	Orthodox	Married	<05 minutes	Elective	Specialized	Spinal	General surgery	Yes	No	No	No	Yes	Yes	Yes	No	Yes	No	Yes	Yes	Yes	32	1		9171c322-e749-4342-95fc-059d0fba692e
237	>60	male	Unable to read and write	Farmer	Rural	didn't know	The day before date of surgery	Orthodox	widowed	<05 minutes	Elective	Specialized	General	General surgery	Yes	No	No	No	No	No	No	No	Yes	No	No	Yes	Yes	237	1		91d744dd-51ac-4169-906c-4a1d3e99ad8c
24	26-40	male	Diploma	daily laborer	Rural	Senior physician	The day before date of surgery	Orthodox	Single	<05 minutes	Emergency	Specialized	General	General surgery	No	No	No	No	Yes	Yes	Yes	No	Yes	No	Yes	Yes	Yes	24	1		93438a09-4779-4f97-a10d-a0cef5a1d34b
131	18-25	female	Secondary (9-12)	House wife	Urban	Midwife	Immediately before surgery	Orthodox	Married	<05 minutes	Emergency	General	Spinal	Gyn/Obs	Yes	No	Yes	No	No	No	Yes	No	No	No	No	Yes	Yes	131	1		95e02028-9b81-4bac-bcb6-76066ac96fe5
65	>60	male	Unable to read and write	Farmer	Rural	didn't know	The day before date of surgery	Orthodox	Married	>05 minutes	Elective	Specialized	General	General surgery	Yes	No	No	Don't remember	Yes	Yes	Yes	No	Yes	Don't remember	No	Yes	Yes	65	1		96018045-2147-411f-a5ee-70245e7adf7d
64	18-25	male	Degree	Other	Urban	Resident	Immediately before surgery	Orthodox	Single	<05 minutes	Emergency	Specialized	General	General surgery	Yes	No	No	Yes	Yes	No	Yes	No	Yes	No	No	Yes	Yes	64	1		96884081-6280-4324-a663-b0ee64fb6a8c
110	26-40	female	primary(1-8)	House wife	Urban	nurse	Immediately before surgery	Muslim	Married	<05 minutes	Emergency	General	Spinal	Gyn/Obs	Yes	No	No	No	Yes	No	Yes	No	No	No	No	Yes	Yes	110	1		97ab49e2-9312-4824-9702-0a0c4604a352
51	26-40	female	Degree	Government employee	Urban	Midwife	The day before date of surgery	Orthodox	Married	>05 minutes	Elective	Specialized	Spinal	Gyn/Obs	Yes	Yes	Yes	No	No	Yes	No	Yes	Yes	No	No	Yes	Yes	51	1		981b727e-4d23-4c46-91a4-0f01d139c921
268	26-40	male	able to read and write	Farmer	Rural	nurse	Immediately before surgery	Orthodox	Married	<05 minutes	Emergency	Specialized	General	General surgery	Yes	No	No	No	No	Yes	No	No	No	No	Yes	Yes	Yes	268	1		9825c16e-1d20-41af-a1fe-c2a8a7b67704
207	26-40	male	Diploma	Private employee	Urban	Resident	On the day of surgery	Muslim	Single	<05 minutes	Emergency	Specialized	General	General surgery	Yes	No	No	No	No	Yes	Yes	No	No	No	No	Yes	Yes	207	1		9867903d-b85a-42f7-9e91-96058c572fba
53	41-60	male	able to read and write	Other	Rural	didn't know	Immediately before surgery	Orthodox	Married	<05 minutes	Emergency	Specialized	General	General surgery	Yes	Yes	Yes	No	Yes	No	Yes	No	Yes	No	Yes	Yes	Yes	53	1		98d828fc-1f90-4b2e-a3e9-9cbe76677ffc
224	26-40	male	Degree	Government employee	Urban	Senior physician	On the day of surgery	Orthodox	Married	<05 minutes	Emergency	Specialized	General	General surgery	Yes	No	No	Yes	No	No	Yes	No	No	No	No	Yes	Yes	224	1		98eaa132-9fe3-44d9-be81-aad37466cfce
166	26-40	male	Unable to read and write	Farmer	Rural	didn't know	The day before date of surgery	Orthodox	Married	>05 minutes	Elective	Specialized	General	General surgery	Yes	No	No	No	Yes	No	No	No	Yes	No	No	Yes	Yes	166	1		99e1e59d-035d-4cad-9941-86662ed60616
205	26-40	female	Unable to read and write	House wife	Rural	didn't know	Immediately before surgery	Orthodox	Married	<05 minutes	Emergency	General	Spinal	Gyn/Obs	Yes	No	No	No	Don't remember	No	No	No	No	No	Yes	Yes	Yes	205	1		9b4e6ee0-30c3-4241-a645-472bd52e61e8
55	41-60	male	Diploma	Government employee	Urban	didn't know	Immediately before surgery	Orthodox	Married	<05 minutes	Emergency	Specialized	General	General surgery	Yes	No	No	No	Yes	Yes	No	Yes	Yes	No	Yes	No	Yes	55	1		9b86ffd0-ca03-4607-acab-68454559777d
153	41-60	female	Unable to read and write	Farmer	Rural	didn't know	Immediately before surgery	Orthodox	Married	>05 minutes	Emergency	Specialized	General	General surgery	Yes	No	No	No	Yes	No	Yes	No	No	No	No	Yes	Yes	153	1		9da6d032-88be-47f0-a602-b07da56b6269
147	41-60	male	Unable to read and write	Farmer	Rural	nurse	The day before date of surgery	Orthodox	widowed	>05 minutes	Elective	General	General	General surgery	Yes	No	Yes	No	Yes	Yes	Yes	Yes	Yes	No	Yes	Yes	Yes	147	1		a0bb7d8f-35bf-445e-8a16-1b251b87edbf
219	26-40	female	primary(1-8)	Farmer	Rural	didn't know	On the day of surgery	Orthodox	Married	<05 minutes	Elective	Specialized	Spinal	Gyn/Obs	Yes	No	No	No	No	Yes	No	No	No	No	No	Yes	Yes	219	1		a1e6d3b5-b061-4364-b197-926455446e49
197	41-60	male	able to read and write	private business	Urban	nurse	The day before date of surgery	Orthodox	Married	<05 minutes	Elective	General	Spinal	General surgery	Yes	No	No	No	No	Yes	No	No	No	No	Yes	Yes	Yes	197	1		a2625c18-3ad4-4a68-bcab-50b3c1e39b55
124	41-60	male	Degree	Government employee	Urban	Senior physician	The day before date of surgery	Orthodox	Married	>05 minutes	Elective	General	Spinal	Orthopedic	Yes	No	No	No	Yes	No	Yes	Yes	Yes	No	Yes	Yes	Yes	124	1		a28f36e3-602e-4302-b031-ea4462129467
21	41-60	male	Unable to read and write	Farmer	Rural	Senior physician	The day before date of surgery	Orthodox	Married	<05 minutes	Emergency	Specialized	Spinal	General surgery	No	No	No	No	Yes	No	No	Yes	No	No	No	Yes	Yes	21	1		a3aaca97-3900-41af-a067-cd0b366b6a87
50	26-40	female	Diploma	Government employee	Urban	Senior physician	On the day of surgery	Orthodox	Married	>05 minutes	Elective	Specialized	Spinal	Gyn/Obs	Yes	Yes	Yes	Yes	Yes	Yes	Yes	Yes	Yes	No	Yes	Yes	Yes	50	1		a53c4969-1219-446b-ab42-5b2d8a81adcb
185	18-25	male	primary(1-8)	Other	Urban	nurse	On the day of surgery	Orthodox	Single	<05 minutes	Elective	Specialized	Spinal	Orthopedic	Yes	No	No	No	No	Yes	No	No	Yes	No	No	Yes	Yes	185	1		a5bd9c0b-fbc1-4a7f-8654-53c75f331258
112	26-40	male	Degree	Government employee	Urban	Senior physician	The day before date of surgery	Orthodox	Married	>05 minutes	Elective	General	General	General surgery	Yes	No	No	No	Yes	No	Yes	Yes	Yes	No	Yes	Yes	Yes	112	1		a68483ee-421b-41a2-bedb-bdf042280ad5
232	41-60	male	able to read and write	Farmer	Rural	Resident	On the day of surgery	Orthodox	Married	<05 minutes	Emergency	Specialized	Spinal	Orthopedic	Yes	Don't remember	Yes	Yes	Yes	Yes	Yes	No	Yes	No	Yes	Yes	Yes	232	1		a7118022-dc68-482c-b9cf-62f042cce555
44	41-60	male	primary(1-8)	Farmer	Rural	didn't know	On the day of surgery	Orthodox	Married	>05 minutes	Elective	Specialized	General	General surgery	Yes	Yes	No	No	Yes	Yes	Yes	No	Yes	No	No	Yes	Yes	44	1		a86b588c-107a-452a-9c67-9316f233e0c4
208	>60	male	Unable to read and write	Farmer	Rural	didn't know	The day before date of surgery	Muslim	Married	<05 minutes	Elective	General	General	General surgery	Yes	No	No	No	No	Yes	Don't remember	No	Yes	No	No	Yes	Yes	208	1		a92629c3-94b5-4b42-944a-024199a3a1d9
90	41-60	male	Secondary (9-12)	Other	Urban	Senior physician	On the day of surgery	Orthodox	Married	<05 minutes	Elective	General	Spinal	Orthopedic	No	No	No	No	No	No	Yes	Yes	Yes	No	No	Yes	Yes	90	1		a973cf4a-e571-44d7-b3e1-95e8c04058a6
121	18-25	female	Secondary (9-12)	House wife	Urban	Senior physician	Immediately before surgery	Orthodox	Married	<05 minutes	Emergency	General	General	General surgery	Yes	No	No	No	No	Yes	Yes	No	No	No	No	Yes	Yes	121	1		aa50074d-ebe3-48f9-bdb9-3a04e1e43faa
173	26-40	female	primary(1-8)	House wife	Urban	didn't know	Immediately before surgery	Orthodox	Married	<05 minutes	Emergency	Specialized	Spinal	Gyn/Obs	Yes	No	No	No	No	Yes	No	No	No	No	Yes	Yes	Yes	173	1		aa8c477a-b685-4782-8331-3368d04bab5c
138	41-60	male	Unable to read and write	Farmer	Rural	Senior physician	Immediately before surgery	Orthodox	Married	<05 minutes	Emergency	General	General	Orthopedic	Yes	No	No	No	Yes	No	No	No	No	No	No	Yes	Yes	138	1		ab9f20e8-4449-44fa-bcac-8dd9f4a8f7ba
28	18-25	female	Secondary (9-12)	Other	Rural	didn't know	On the day of surgery	Orthodox	Single	>05 minutes	Emergency	Specialized	General	General surgery	Yes	No	No	No	Yes	Yes	No	No	Yes	No	Yes	Yes	Yes	28	1		ad5684a9-5ed8-4a0d-b124-33d6933fa3f5
255	26-40	female	Secondary (9-12)	House wife	Urban	Midwife	On the operation table	Orthodox	Married	<05 minutes	Emergency	General	Spinal	Gyn/Obs	Yes	No	No	No	No	Yes	Yes	No	No	No	No	Yes	Yes	255	1		ae27fdcf-7859-4954-ace6-59d2b4327eb8
3	41-60	male	primary(1-8)	Farmer	Rural	didn't know	On the day of surgery	Orthodox	Married	>05 minutes	Emergency	Specialized	General	Orthopedic	Yes	No	No	No	Yes	No	Yes	No	Yes	No	No	Yes	Yes	3	1		ae4d22ab-44d8-41da-8f44-486cbb22423a
159	41-60	male	primary(1-8)	Farmer	Rural	Senior physician	Immediately before surgery	Orthodox	Married	>05 minutes	Elective	Specialized	General	Orthopedic	Yes	No	No	No	Yes	Yes	Yes	No	Yes	No	No	Yes	Yes	159	1		ae90aff9-c877-4989-a73c-537752ab846e
267	41-60	male	able to read and write	private business	Urban	nurse	Immediately before surgery	Orthodox	Married	<05 minutes	Emergency	Specialized	General	General surgery	No	No	No	No	No	Yes	No	No	No	No	No	Yes	Yes	267	1		b189f795-ed46-4040-95d7-02c049e3aafe
11	18-25	female	Secondary (9-12)	House wife	Urban	didn't know	Immediately before surgery	Orthodox	Married	<05 minutes	Emergency	Specialized	Spinal	Gyn/Obs	Yes	No	No	No	Yes	No	Yes	No	Yes	No	No	Yes	Yes	11	1		b25e1e5c-e01e-4631-a4dc-a748674e0c75
252	26-40	female	able to read and write	House wife	Rural	Midwife	Immediately before surgery	Orthodox	Married	<05 minutes	Emergency	Specialized	Spinal	Gyn/Obs	Yes	No	No	No	No	No	No	No	No	No	No	Yes	Yes	252	1		b28f9d3c-5c1f-4a8a-b2e2-92b25bb00e92
37	18-25	female	Secondary (9-12)	Private employee	Urban	didn't know	The day before date of surgery	Orthodox	Married	<05 minutes	Elective	Specialized	Spinal	Gyn/Obs	Yes	No	No	No	No	No	No	No	Yes	No	No	Yes	Yes	37	1		b500a95b-b177-484c-b850-c0c313552a3a
123	18-25	female	Secondary (9-12)	House wife	Urban	Midwife	Immediately before surgery	Orthodox	Married	<05 minutes	Emergency	General	Spinal	Gyn/Obs	Yes	No	No	No	Yes	Yes	Yes	Yes	No	No	No	Yes	Yes	123	1		b6371ece-b02c-4bdc-9d9a-c6ed31ac2a4c
139	26-40	female	Secondary (9-12)	House wife	Urban	nurse	Immediately before surgery	Orthodox	Married	<05 minutes	Emergency	General	General	Gyn/Obs	Yes	No	No	No	No	Yes	Yes	No	No	No	No	Yes	Yes	139	1		b8111afa-9f17-4466-beb8-ed92eed3f3ad
257	26-40	female	primary(1-8)	private business	Urban	Midwife	Immediately before surgery	Orthodox	Married	<05 minutes	Emergency	General	Spinal	Gyn/Obs	Yes	No	No	No	No	Yes	Don't remember	No	No	No	Yes	Yes	Yes	257	1		b8278d56-ac66-4a4d-b485-5111a1030d14
157	18-25	male	Secondary (9-12)	Other	Urban	Senior physician	Immediately before surgery	Orthodox	Single	<05 minutes	Emergency	Specialized	General	General surgery	Yes	No	No	No	No	No	Yes	No	No	No	No	Yes	Yes	157	1		b85eadc8-893e-476b-b42b-060fc85618ba
222	>60	male	able to read and write	Farmer	Rural	didn't know	Immediately before surgery	Orthodox	Married	<05 minutes	Emergency	General	Spinal	General surgery	Yes	No	No	No	No	Yes	No	No	No	No	No	Yes	Yes	222	1		b8759a59-ba14-4b35-b7d7-2311b456c557
176	26-40	male	Diploma	Government employee	Urban	Senior physician	The day before date of surgery	Orthodox	Married	<05 minutes	Elective	Specialized	General	General surgery	Yes	No	No	No	No	No	Yes	No	Yes	No	No	Yes	Yes	176	1		b893b966-1df8-4895-8732-17bb047db91f
104	41-60	male	able to read and write	Farmer	Rural	nurse	Immediately before surgery	Orthodox	Divorced	<05 minutes	Emergency	General	General	General surgery	Yes	No	No	No	No	No	Yes	No	No	No	No	Yes	Yes	104	1		b8a385d6-943b-4d9f-8b73-c8fb936aee32
27	41-60	female	Unable to read and write	Farmer	Rural	didn't know	The day before date of surgery	Orthodox	Married	>05 minutes	Emergency	Specialized	Spinal	General surgery	Yes	Yes	No	No	Yes	Yes	Yes	No	Yes	No	Yes	Yes	Yes	27	1		bc10ea66-4ab1-4cd6-9532-c8621191b930
212	18-25	male	Diploma	Government employee	Urban	Intern or GP	Immediately before surgery	Muslim	Single	<05 minutes	Emergency	Specialized	Spinal	General surgery	Yes	Don't remember	No	Don't remember	No	Yes	No	No	No	Don't remember	Yes	Yes	Yes	212	1		bdc80763-8672-4959-a35b-f4771df1c128
196	26-40	male	able to read and write	Farmer	Rural	nurse	Immediately before surgery	Orthodox	Married	<05 minutes	Emergency	General	General	General surgery	Yes	No	No	No	No	Yes	No	No	No	No	Yes	Yes	Yes	196	1		be87e5e3-ff6c-416c-a0fd-a72cf680dc9e
230	26-40	male	Degree	Government employee	Urban	Resident	The day before date of surgery	Orthodox	Single	<05 minutes	Elective	Specialized	Spinal	Orthopedic	Yes	No	No	No	No	Yes	Yes	No	Don't remember	No	No	Yes	Yes	230	1		bf04ca24-b02f-4bbb-9fae-0f39b7c436c3
113	26-40	female	primary(1-8)	private business	Urban	Senior physician	Immediately before surgery	Muslim	Married	<05 minutes	Emergency	General	Spinal	Gyn/Obs	Yes	No	No	No	No	Yes	Yes	No	No	No	No	Yes	Yes	113	1		bfb3093e-1ca2-405e-9540-07b8a72e5f6d
180	41-60	male	able to read and write	Farmer	Rural	nurse	Immediately before surgery	Orthodox	Divorced	<05 minutes	Emergency	Specialized	General	General surgery	Yes	No	No	No	No	Yes	No	No	No	No	No	Yes	Yes	180	1		c00d0feb-050e-49ce-8e09-042bad2ce338
120	18-25	male	Secondary (9-12)	Other	Urban	Senior physician	On the day of surgery	Orthodox	Single	<05 minutes	Emergency	General	General	General surgery	Yes	No	No	No	No	Yes	Yes	No	No	No	No	Yes	Yes	120	1		c093f314-81a4-4123-9b6b-2ce78bd62cda
87	41-60	female	Unable to read and write	Farmer	Rural	Senior physician	The day before date of surgery	Orthodox	Married	<05 minutes	Emergency	General	General	Orthopedic	Yes	No	No	No	Yes	No	No	No	Yes	No	No	Yes	Yes	87	1		c3093d3e-17a7-4852-b1b8-2b6547985b67
182	26-40	male	Secondary (9-12)	private business	Urban	Resident	The day before date of surgery	Muslim	Married	<05 minutes	Elective	Specialized	Spinal	Orthopedic	Yes	No	No	No	No	No	Yes	No	Yes	No	No	Yes	Yes	182	1		c4ac0bb8-78ae-4b90-ab60-aed3703b2a38
18	26-40	male	Unable to read and write	Farmer	Rural	didn't know	Immediately before surgery	Orthodox	Married	<05 minutes	Elective	Specialized	Spinal	General surgery	Yes	Yes	No	No	Yes	Yes	Yes	No	Yes	No	No	Don't remember	Yes	18	1		c5f886e1-2f0b-42cd-8b43-163878f32b5a
184	41-60	male	Unable to read and write	Farmer	Rural	didn't know	On the day of surgery	Orthodox	Married	<05 minutes	Elective	Specialized	General	General surgery	Yes	No	No	No	Yes	Yes	No	No	No	No	No	Yes	Yes	184	1		c838a89c-34b0-4e9c-a0b0-2dfd82546c44
225	41-60	female	able to read and write	House wife	Urban	didn't know	The day before date of surgery	Orthodox	Married	<05 minutes	Elective	Specialized	Spinal	Gyn/Obs	Yes	No	No	No	Yes	Yes	No	No	No	No	No	Yes	Yes	225	1		c8a4d1ef-131e-458a-a844-16f1cc793b6e
33	41-60	male	Secondary (9-12)	Other	Urban	Resident	On the day of surgery	Orthodox	Married	<05 minutes	Emergency	Specialized	General	General surgery	Yes	Yes	No	No	No	No	Yes	No	No	No	No	Yes	Yes	33	1		c90979e4-b0c2-43a6-ad56-18810026c318
132	26-40	female	Secondary (9-12)	House wife	Urban	Midwife	Immediately before surgery	Orthodox	Married	<05 minutes	Emergency	General	Spinal	Gyn/Obs	Yes	No	Yes	No	Yes	No	No	No	No	No	No	Yes	Yes	132	1		c975c753-07e5-44c9-86b9-455456bd2a7e
57	26-40	male	Secondary (9-12)	Government employee	Urban	didn't know	The day before date of surgery	Orthodox	Married	>05 minutes	Emergency	Specialized	General	General surgery	Yes	No	No	No	Yes	Yes	Yes	No	Yes	No	Yes	Yes	Yes	57	1		ca8f7341-a856-4700-a66d-f359d722b05a
194	41-60	female	primary(1-8)	House wife	Urban	didn't know	The day before date of surgery	Orthodox	Married	<05 minutes	Elective	Specialized	Spinal	Gyn/Obs	Yes	No	No	No	Yes	Yes	No	No	No	No	No	Yes	Yes	194	1		cba331fe-ae28-4c26-91e9-3876056b3469
122	41-60	male	Unable to read and write	Farmer	Rural	Senior physician	The day before date of surgery	Orthodox	Divorced	<05 minutes	Elective	General	Spinal	Orthopedic	Yes	No	No	No	Yes	No	No	No	Yes	No	No	Yes	Yes	122	1		cd4cd14c-a69d-4391-a177-6289084156da
206	41-60	male	Unable to read and write	Farmer	Rural	didn't know	The day before date of surgery	Orthodox	Married	<05 minutes	Elective	Specialized	Spinal	Orthopedic	No	No	No	No	No	Yes	No	No	Yes	No	Yes	Yes	Yes	206	1		cd729500-f481-4813-857e-8b7aa35b413c
170	41-60	male	able to read and write	Farmer	Rural	didn't know	The day before date of surgery	Orthodox	Married	>05 minutes	Emergency	Specialized	General	General surgery	Yes	No	No	No	No	No	Yes	No	Yes	No	No	Yes	Yes	170	1		cfae17f3-542f-4fb0-8b0b-8c02862180e9
189	26-40	male	Diploma	Government employee	Urban	Resident	Immediately before surgery	Orthodox	Single	<05 minutes	Emergency	Specialized	General	General surgery	Yes	No	No	No	Yes	Yes	No	No	No	No	No	Yes	Yes	189	1		cff52b0d-beff-4565-830c-bd2892993e07
85	26-40	female	Unable to read and write	House wife	Urban	Senior physician	The day before date of surgery	Muslim	Married	<05 minutes	Elective	General	General	Orthopedic	Yes	No	No	No	No	No	Yes	No	Yes	No	No	Yes	Yes	85	1		d0afe390-ac2d-4b71-bd98-2092ee3d9cfe
251	26-40	female	Secondary (9-12)	Other	Urban	Resident	The day before date of surgery	Orthodox	Single	<05 minutes	Elective	Specialized	General	General surgery	Yes	No	No	No	No	Yes	No	No	Yes	No	No	Yes	Yes	251	1		d0c1c045-bcfe-457b-9bf4-ad159e7757f6
93	26-40	female	primary(1-8)	Private employee	Urban	Senior physician	Immediately before surgery	Orthodox	Married	>05 minutes	Emergency	General	Spinal	Gyn/Obs	No	No	No	No	No	No	No	No	No	No	No	Yes	Yes	93	1		d0d68f81-512a-4649-abf3-6b9c444f8077
261	26-40	female	Unable to read and write	House wife	Urban	didn't know	Immediately before surgery	Orthodox	Married	<05 minutes	Emergency	Specialized	Spinal	Gyn/Obs	Yes	No	No	No	No	Yes	No	No	No	No	Yes	Yes	Yes	261	1		d180514c-4e81-4342-add3-4973a39d89f5
100	41-60	male	Degree	Government employee	Urban	nurse	The day before date of surgery	Orthodox	Married	>05 minutes	Elective	General	General	General surgery	Yes	Yes	No	No	Yes	No	Yes	Yes	Yes	No	Yes	Yes	Yes	100	1		d25c40fe-da4a-4124-8e66-8ab307568571
186	26-40	female	Secondary (9-12)	Private employee	Urban	Senior physician	The day before date of surgery	Orthodox	Married	>05 minutes	Elective	Specialized	Spinal	Gyn/Obs	Yes	No	Yes	No	Yes	Yes	Yes	Yes	Yes	No	Yes	Yes	Yes	186	1		d2f6466d-4e08-4168-89c8-ac99f6ee2e1c
7	26-40	male	master and above	Government employee	Urban	didn't know	The day before date of surgery	Orthodox	Married	>05 minutes	Elective	Specialized	General	Orthopedic	Yes	No	Yes	No	Yes	Yes	Yes	Yes	Yes	No	Yes	Yes	Yes	7	1		d42bd7f2-ce55-4509-97ef-e7959015620c
114	>60	male	Unable to read and write	Farmer	Rural	nurse	The day before date of surgery	Orthodox	widowed	<05 minutes	Elective	General	General	General surgery	Yes	No	No	No	No	No	No	No	Yes	No	No	Yes	Yes	114	1		d443e341-f2f1-426a-a6ba-674a7d33e399
23	41-60	male	Secondary (9-12)	private business	Urban	Senior physician	The day before date of surgery	Orthodox	Married	<05 minutes	Emergency	Specialized	General	Orthopedic	No	No	No	No	Yes	No	No	Yes	Yes	No	No	Yes	Yes	23	1		d53117b3-bf13-4e2e-8bcc-d9e05a0ac6c7
92	41-60	female	Unable to read and write	House wife	Rural	Senior physician	The day before date of surgery	Orthodox	Married	>05 minutes	Elective	General	General	Gyn/Obs	Yes	No	No	No	No	Yes	Yes	Yes	Yes	No	Yes	Yes	Yes	92	1		d57963e8-3087-46c2-a08e-1af70cbf8654
125	26-40	female	Secondary (9-12)	House wife	Urban	nurse	Immediately before surgery	Orthodox	Married	<05 minutes	Emergency	General	Spinal	Gyn/Obs	Yes	No	No	No	No	No	Yes	Yes	No	No	No	Yes	Yes	125	1		d57a294d-6ab4-4b1f-9c22-5c853017f94d
216	26-40	male	Degree	private business	Urban	Intern or GP	Immediately before surgery	Muslim	Single	<05 minutes	Emergency	Specialized	Spinal	General surgery	Yes	Yes	Yes	Don't remember	Yes	Yes	Yes	Yes	Yes	Don't remember	Yes	Yes	Yes	216	1		d62e0988-223f-4ee8-9350-f817c0f496de
229	18-25	male	Secondary (9-12)	private business	Urban	Resident	The day before date of surgery	Orthodox	Single	<05 minutes	Elective	Specialized	General	General surgery	Yes	Yes	Yes	Yes	Yes	Yes	Yes	Yes	Yes	No	Yes	Yes	Yes	229	1		d6596cbd-f7e4-4651-bf07-5e275f2e4f27
95	26-40	female	Secondary (9-12)	House wife	Urban	Senior physician	Immediately before surgery	Orthodox	Married	>05 minutes	Elective	General	Spinal	Gyn/Obs	No	No	No	No	Yes	Yes	Yes	Yes	Yes	No	Yes	Yes	Yes	95	1		d6e5b3c1-02de-48a4-bec3-def7bcb600eb
172	41-60	male	Unable to read and write	Farmer	Rural	didn't know	On the day of surgery	Orthodox	Married	<05 minutes	Elective	Specialized	General	General surgery	Yes	No	No	No	No	No	No	No	Yes	No	No	Yes	Yes	172	1		d844972a-1302-4b2e-afe8-f9353d2c38ed
60	26-40	female	primary(1-8)	daily laborer	Urban	didn't know	On the operation table	Orthodox	Divorced	>05 minutes	Emergency	Specialized	General	General surgery	Yes	No	Don't remember	Don't remember	Don't remember	Yes	No	No	No	No	Yes	Yes	Yes	60	1		dbb859f9-dccd-431a-b834-e32cb67c653b
152	>60	male	Unable to read and write	Farmer	Rural	nurse	Immediately before surgery	Orthodox	widowed	<05 minutes	Emergency	General	General	Orthopedic	Yes	No	No	No	No	Yes	Yes	No	No	No	No	Yes	Yes	152	1		ddc24d98-991e-4107-9bff-df04e4481559
16	26-40	female	Secondary (9-12)	Private employee	Urban	Resident	The day before date of surgery	Orthodox	Divorced	<05 minutes	Emergency	Specialized	Spinal	General surgery	Yes	Yes	Yes	Yes	Yes	Yes	Yes	No	Don't remember	Don't remember	Yes	Yes	Yes	16	1		ddcfb926-50ec-446f-a816-6ced420d2e72
195	26-40	male	Degree	Private employee	Urban	Resident	The day before date of surgery	Orthodox	Single	>05 minutes	Elective	Specialized	Spinal	Orthopedic	Yes	No	No	No	Yes	Yes	No	No	No	No	No	Yes	Yes	195	1		df122ceb-0118-4337-ad1d-7199fb633dc9
134	18-25	female	Secondary (9-12)	House wife	Urban	Midwife	Immediately before surgery	Orthodox	Married	<05 minutes	Emergency	General	Spinal	Gyn/Obs	Yes	No	No	No	Yes	Yes	No	No	No	No	No	Yes	Yes	134	1		e2052888-240c-4d14-bc56-e7999a97c711
279	41-60	male	able to read and write	Farmer	Rural	didn't know	On the operation table	Orthodox	Married	<05 minutes	Emergency	Specialized	General	General surgery	No	No	No	No	No	Yes	No	No	No	No	No	Yes	Yes	279	1		e2895ea0-1492-420c-9f55-9d2ba4753b10
275	26-40	female	Unable to read and write	Farmer	Rural	didn't know	On the operation table	Orthodox	Married	<05 minutes	Emergency	Specialized	Spinal	Gyn/Obs	Yes	No	No	No	No	Yes	No	No	No	No	No	Yes	Yes	275	1		e31ab9e1-a963-4898-83a0-3fa21505e63b
262	26-40	male	primary(1-8)	daily laborer	Urban	Intern or GP	On the operation table	Orthodox	Single	<05 minutes	Emergency	General	General	General surgery	No	No	No	No	No	Yes	Yes	No	No	No	Yes	Yes	Yes	262	1		e3989572-f8d7-4064-93b8-7c8cfb980f48
160	26-40	male	Degree	Government employee	Urban	Senior physician	Immediately before surgery	Orthodox	Single	>05 minutes	Elective	Specialized	General	Orthopedic	Yes	Yes	No	No	Yes	Yes	Yes	No	Yes	No	Yes	Yes	Yes	160	1		e57b11fe-aa6d-4abd-a72e-e9bc8e043ec7
175	26-40	male	primary(1-8)	Farmer	Rural	nurse	The day before date of surgery	Orthodox	Married	<05 minutes	Elective	Specialized	General	General surgery	Yes	No	No	No	No	Yes	No	No	Yes	No	No	Yes	Yes	175	1		e6ca7aaa-2a93-4393-8f00-81077b44fddc
127	26-40	female	Degree	Government employee	Urban	Senior physician	Immediately before surgery	Orthodox	Married	<05 minutes	Emergency	General	Spinal	Gyn/Obs	Yes	No	Yes	No	Yes	Yes	Yes	Yes	Yes	No	Yes	Yes	Yes	127	1		e730c636-fb1f-4672-82ab-84fb6cbfb3f4
10	18-25	female	Secondary (9-12)	House wife	Rural	didn't know	Immediately before surgery	Orthodox	Married	<05 minutes	Emergency	Specialized	Spinal	Gyn/Obs	Yes	No	No	No	No	No	Yes	No	Yes	No	No	Yes	Yes	10	1		e786c213-7274-4e6c-be4a-c2baee506b7d
78	41-60	male	able to read and write	Government employee	Rural	nurse	The day before date of surgery	Orthodox	Married	>05 minutes	Elective	Specialized	General	General surgery	Yes	No	No	No	Yes	No	Yes	No	No	No	Yes	Yes	Yes	78	1		e7c3d428-707d-437d-a767-32e6fd8e315f
99	>60	male	Unable to read and write	Farmer	Rural	Senior physician	The day before date of surgery	Orthodox	Married	>05 minutes	Elective	General	General	General surgery	Yes	No	No	No	Yes	Yes	Yes	Yes	Yes	No	Yes	Yes	Yes	99	1		e910fba1-5abe-4684-aa36-5892a13a3b3b
277	26-40	female	Unable to read and write	House wife	Urban	didn't know	On the operation table	Orthodox	Married	<05 minutes	Emergency	Specialized	Spinal	Gyn/Obs	Yes	No	No	No	No	Yes	No	No	No	No	No	Yes	Yes	277	1		ea1509e5-cd80-46b3-8d6a-07891953b870
254	26-40	male	master and above	daily laborer	Urban	didn't know	Immediately before surgery	Orthodox	Married	<05 minutes	Emergency	Specialized	General	General surgery	Yes	No	No	No	No	No	No	No	No	No	No	Yes	Yes	254	1		ea9cf8c2-603c-4c01-bb27-efa66c71d6f3
151	41-60	female	Unable to read and write	Farmer	Rural	Senior physician	The day before date of surgery	Orthodox	Married	>05 minutes	Elective	General	General	Gyn/Obs	Yes	No	Yes	No	Yes	Yes	Yes	Yes	Yes	No	Yes	Yes	Yes	151	1		eb8981fe-a390-47d8-8a3b-408125e45cec
148	>60	male	Unable to read and write	Farmer	Rural	nurse	The day before date of surgery	Orthodox	Divorced	>05 minutes	Elective	General	General	General surgery	Yes	No	Yes	No	Yes	Yes	Yes	Yes	Yes	No	Yes	Yes	Yes	148	1		ebdc076d-acfb-4734-9e57-d948001b3695
145	26-40	female	Diploma	Government employee	Urban	Midwife	Immediately before surgery	Orthodox	Married	<05 minutes	Emergency	General	Spinal	Gyn/Obs	Yes	No	No	No	No	Yes	No	No	No	No	Yes	Yes	Yes	145	1		ed3be791-f5a6-4956-97e3-437547add717
233	26-40	male	Degree	Government employee	Urban	Senior physician	The day before date of surgery	Orthodox	Married	>05 minutes	Elective	Specialized	General	General surgery	Yes	No	Yes	Yes	No	Yes	Yes	No	Yes	Yes	Yes	Yes	Yes	233	1		ed6b58cd-68a7-4343-a156-ddd4a0fa500b
199	41-60	male	able to read and write	Farmer	Urban	didn't know	The day before date of surgery	Orthodox	widowed	>05 minutes	Elective	Specialized	General	General surgery	Yes	Don't remember	Yes	Don't remember	Yes	Yes	Yes	Yes	Yes	No	Yes	Yes	Yes	199	1		ed7a9757-f011-4136-94c3-ed3cf2486aeb
13	18-25	male	able to read and write	Farmer	Rural	didn't know	The day before date of surgery	Orthodox	Single	<05 minutes	Emergency	Specialized	Spinal	Orthopedic	Yes	No	No	No	Yes	No	Yes	Yes	Yes	No	Yes	Yes	Yes	13	1		edc0af45-60b9-44b7-9255-9a9530aa3d63
30	26-40	male	Secondary (9-12)	Other	Urban	Resident	The day before date of surgery	Orthodox	Married	>05 minutes	Emergency	Specialized	General	General surgery	Yes	No	No	No	Yes	Yes	Yes	No	Don't remember	Yes	Yes	Don't remember	Yes	30	1		ee994e8d-ba23-4348-bd1d-a6b4333471ab
169	41-60	female	primary(1-8)	daily laborer	Urban	didn't know	On the day of surgery	Orthodox	Married	<05 minutes	Emergency	Specialized	General	General surgery	Yes	No	No	No	Yes	Yes	Yes	No	Yes	No	Yes	Yes	Yes	169	1		ef3a94bc-2dc0-4818-a5ee-eb7a79bc2a20
211	41-60	male	master and above	Government employee	Urban	Senior physician	Immediately before surgery	Orthodox	Married	<05 minutes	Elective	Specialized	Spinal	General surgery	Yes	Yes	Yes	Yes	Yes	Yes	Yes	No	Yes	No	Yes	Yes	Yes	211	1		efac8c49-1626-4ac5-b171-4593475b2c37
215	18-25	female	Secondary (9-12)	Other	Urban	nurse	Immediately before surgery	Catholic	Single	<05 minutes	Emergency	Specialized	Spinal	Orthopedic	Yes	Don't remember	Yes	Don't remember	Yes	Yes	Yes	Don't remember	Yes	No	Yes	Yes	Yes	215	1		efec6d54-f873-4860-b2a8-2c0d4c657a04
69	18-25	male	Secondary (9-12)	Other	Rural	didn't know	Immediately before surgery	Orthodox	Married	>05 minutes	Emergency	Specialized	General	Orthopedic	Yes	Yes	Yes	No	Yes	Yes	Yes	No	Yes	No	Yes	Yes	Yes	69	1		f029efd3-1e0b-472d-af27-e4b668bbf64f
141	41-60	male	primary(1-8)	Farmer	Rural	Senior physician	On the day of surgery	Orthodox	widowed	<05 minutes	Elective	General	General	General surgery	Yes	No	No	No	No	Yes	No	No	Yes	No	No	Yes	Yes	141	1		f039bf0b-5267-46bb-b642-2045fc68e2ff
42	18-25	female	Degree	Government employee	Urban	Senior physician	Immediately before surgery	Orthodox	Married	>05 minutes	Emergency	Specialized	Spinal	Gyn/Obs	Yes	No	No	No	Yes	Yes	No	No	Yes	No	Yes	Yes	Yes	42	1		f04c985f-5299-4d8d-9157-efce1aea79a3
74	41-60	male	able to read and write	Farmer	Rural	didn't know	On the operation table	Orthodox	Married	<05 minutes	Emergency	Specialized	General	General surgery	No	No	No	No	Don't remember	No	No	No	Yes	No	No	Yes	Yes	74	1		f18b9f49-9a76-4712-b9db-398badbce2e2
198	26-40	female	Secondary (9-12)	House wife	Urban	nurse	The day before date of surgery	Muslim	Married	<05 minutes	Elective	Specialized	General	General surgery	Yes	Yes	Yes	Yes	Yes	Yes	Yes	No	Yes	No	Yes	Yes	Yes	198	1		f2344dcf-8059-4dc7-ac7b-50b45758d1d2
135	41-60	female	Unable to read and write	Farmer	Rural	Senior physician	The day before date of surgery	Orthodox	widowed	<05 minutes	Elective	General	General	Gyn/Obs	Yes	No	No	No	No	Yes	No	No	Yes	No	No	Yes	Yes	135	1		f2f32544-182e-4346-a7d8-988acf275606
39	26-40	male	Secondary (9-12)	Private employee	Rural	didn't know	Immediately before surgery	Orthodox	Married	>05 minutes	Elective	Specialized	Spinal	Orthopedic	Yes	No	No	No	No	No	Yes	No	No	No	Yes	Yes	Yes	39	1		f350396f-38f5-407f-9601-6feefb7570b6
274	41-60	male	primary(1-8)	private business	Urban	Resident	On the day of surgery	Orthodox	Divorced	<05 minutes	Elective	Specialized	General	General surgery	Yes	No	No	No	No	Yes	Yes	No	Yes	No	No	Yes	Yes	274	1		f39282e8-ba4f-4db6-ad68-9c4fcd064243
156	>60	male	Unable to read and write	Farmer	Rural	didn't know	Immediately before surgery	Orthodox	Married	<05 minutes	Elective	Specialized	General	General surgery	Yes	No	No	No	No	No	Yes	No	Yes	No	No	Yes	Yes	156	1		f494a73f-6052-4836-8ed4-fa60a3829e87
12	18-25	female	Secondary (9-12)	House wife	Rural	didn't know	Immediately before surgery	Orthodox	Married	<05 minutes	Emergency	Specialized	Spinal	Gyn/Obs	Yes	No	No	No	Yes	Yes	Yes	No	Yes	No	No	Yes	Yes	12	1		f7a5fd57-2494-4305-b3c6-fd4550040f58
67	26-40	male	able to read and write	daily laborer	Rural	didn't know	The day before date of surgery	Muslim	Married	<05 minutes	Elective	Specialized	Spinal	Orthopedic	Yes	No	Yes	No	Yes	Yes	Yes	No	Yes	No	Yes	Yes	Yes	67	1		f7c18ba3-fdd5-4975-84ca-80ccd6d1609c
108	26-40	female	Secondary (9-12)	private business	Urban	Senior physician	Immediately before surgery	Orthodox	Married	<05 minutes	Emergency	General	Spinal	Gyn/Obs	Yes	No	No	No	No	Yes	No	No	No	No	Yes	Yes	Yes	108	1		f8cc7dd7-808b-4e3e-adb5-7eff2e18454f
111	>60	male	Unable to read and write	Farmer	Rural	Senior physician	On the day of surgery	Orthodox	Divorced	<05 minutes	Elective	General	General	General surgery	Yes	No	No	No	No	No	Yes	No	Yes	No	No	Yes	Yes	111	1		f9fb5cfe-6e6e-456c-9096-25030fd4942a
143	18-25	female	Secondary (9-12)	House wife	Urban	Senior physician	The day before date of surgery	Orthodox	Married	<05 minutes	Elective	General	General	Gyn/Obs	Yes	No	No	Yes	No	Yes	Yes	Yes	Yes	No	Yes	Yes	Yes	143	1		fb0ef34c-5ff9-4476-b1c6-c428738fc37c
140	41-60	male	Unable to read and write	Farmer	Rural	Senior physician	The day before date of surgery	Orthodox	Married	>05 minutes	Elective	General	General	Orthopedic	Yes	No	No	No	Yes	No	Yes	Yes	Yes	No	Yes	Yes	Yes	140	1		fc1994d4-b8a5-4141-9a76-61b04286ee6e
14	41-60	male	able to read and write	Farmer	Rural	didn't know	On the day of surgery	Orthodox	Married	>05 minutes	Emergency	Specialized	General	General surgery	Yes	Yes	Yes	No	Yes	Yes	Yes	No	Yes	No	No	Yes	Yes	14	1		fc484ad4-ef5b-4470-9fcc-08f340b361f9
9	18-25	female	Degree	Government employee	Urban	Senior physician	Immediately before surgery	Orthodox	Married	>05 minutes	Emergency	Specialized	Spinal	Gyn/Obs	Yes	Yes	No	No	Yes	No	Yes	No	No	No	Yes	Yes	Yes	9	1		fd01b057-612e-4e61-a6f8-9a0a3a12c20a
281	26-40	female	primary(1-8)	House wife	Rural	didn't know	Immediately before surgery	Orthodox	Married	<05 minutes	Emergency	Specialized	Spinal	Gyn/Obs	Yes	No	No	No	No	Yes	Yes	No	No	No	No	Yes	Yes	281	1		91f5dc3f-3782-4122-9f7d-5e024ba37e07
282	26-40	female	primary(1-8)	House wife	Urban	didn't know	Immediately before surgery	Muslim	Married	<05 minutes	Emergency	Specialized	Spinal	Gyn/Obs	Yes	No	No	No	No	Yes	No	No	No	No	No	Yes	Yes	282	1		08d36879-1fda-438e-b456-2b17f133655f
283	41-60	female	Unable to read and write	Farmer	Rural	didn't know	On the day of surgery	Orthodox	widowed	<05 minutes	Elective	Specialized	Spinal	Gyn/Obs	Yes	No	No	No	No	Yes	No	No	Yes	No	No	Yes	Yes	283	1		50e76526-8d13-4e78-8cdd-00212076abe2
284	41-60	male	able to read and write	Farmer	Rural	didn't know	On the operation table	Orthodox	Married	<05 minutes	Emergency	Specialized	General	General surgery	Yes	No	No	No	No	No	Yes	No	No	No	No	Yes	Yes	284	1		0981e1e5-9770-412c-96a5-cf683fb0d7fc
285	26-40	male	primary(1-8)	daily laborer	Urban	didn't know	Immediately before surgery	Orthodox	Single	<05 minutes	Emergency	Specialized	Spinal	Orthopedic	Yes	No	No	No	No	Yes	Yes	No	No	No	No	Yes	Yes	285	1		ac55b0b7-06c7-45e9-9224-b76cecc8a5ad
286	26-40	female	primary(1-8)	House wife	Urban	didn't know	Immediately before surgery	Orthodox	Married	<05 minutes	Emergency	Specialized	Spinal	Gyn/Obs	No	No	No	No	No	Yes	No	No	No	No	No	Yes	Yes	286	1		2385a244-6385-4c1c-8ca3-7ca19451b03d
287	26-40	female	able to read and write	House wife	Rural	didn't know	Immediately before surgery	Orthodox	Married	<05 minutes	Emergency	Specialized	Spinal	Gyn/Obs	Yes	No	No	No	No	No	Yes	No	No	No	No	Yes	Yes	287	1		c1ae60d9-01a4-43eb-ba6b-e7687e7a154e
288	41-60	male	Unable to read and write	Farmer	Rural	didn't know	On the day of surgery	Orthodox	Married	<05 minutes	Elective	Specialized	Spinal	Orthopedic	Yes	No	No	No	No	Yes	No	No	Yes	No	No	Yes	Yes	288	1		dcfacb8d-fd47-46c2-a4fe-47bcc124af17
189	18-25	female	Secondary (9-12)	private business	Urban	Midwife	Immediately before surgery	Orthodox	Single	<05 minutes	Emergency	Specialized	Spinal	Gyn/Obs	Yes	No	No	No	No	Yes	Yes	No	No	No	No	Yes	Yes	289	1		9e1a108a-190f-4833-8043-4250a1fe348d
290	26-40	female	Unable to read and write	House wife	Urban	didn't know	Immediately before surgery	Muslim	Married	<05 minutes	Emergency	Specialized	Spinal	Gyn/Obs	No	No	No	No	No	Yes	Yes	No	No	No	No	Yes	Yes	290	1		8016b34e-c1f4-4b25-abba-26afca57b667
291	26-40	male	able to read and write	Farmer	Rural	didn't know	On the day of surgery	Orthodox	Married	<05 minutes	Elective	Specialized	General	General surgery	Yes	No	No	No	No	Yes	No	No	Yes	No	No	Yes	Yes	291	1		cd293d94-6a10-41ab-af3b-d723d2cde171
292	18-25	female	Unable to read and write	Farmer	Rural	didn't know	Immediately before surgery	Orthodox	Married	<05 minutes	Emergency	Specialized	Spinal	Gyn/Obs	Yes	No	No	No	No	Yes	Yes	No	No	No	No	Yes	Yes	292	1		476b6bdc-6b48-46cb-82d3-19fee48c7079
293	26-40	female	Unable to read and write	Farmer	Rural	didn't know	Immediately before surgery	Muslim	Married	<05 minutes	Emergency	Specialized	Spinal	Gyn/Obs	No	No	No	No	No	Yes	Yes	No	No	No	No	Yes	Yes	293	1		5ebea194-fedd-45e4-9842-b22fa07f59c8
294	26-40	female	able to read and write	House wife	Rural	didn't know	Immediately before surgery	Orthodox	Married	<05 minutes	Emergency	Specialized	Spinal	Gyn/Obs	Yes	No	No	No	No	Yes	No	No	No	No	No	Yes	Yes	294	1		041b5460-1e15-4a5c-9f35-dc40aa7d60b2
295	>60	male	Unable to read and write	Farmer	Rural	didn't know	On the day of surgery	Orthodox	widowed	<05 minutes	Elective	Specialized	Spinal	Orthopedic	Yes	No	No	No	No	No	Yes	No	Yes	No	No	Yes	Yes	295	1		3b1a7e12-ee42-4e69-94aa-662f62c5c19b
296	26-40	female	able to read and write	House wife	Rural	didn't know	On the operation table	Muslim	Married	<05 minutes	Emergency	Specialized	Spinal	Gyn/Obs	Yes	No	No	No	No	Yes	Yes	No	No	No	No	Yes	Yes	296	1		eb1d078e-29a9-4a48-9f85-83d7131fddd9
197	26-40	female	Unable to read and write	Farmer	Rural	didn't know	Immediately before surgery	Orthodox	Married	<05 minutes	Emergency	Specialized	Spinal	Gyn/Obs	No	No	No	No	No	Yes	Yes	No	No	No	No	Yes	Yes	297	1		19230c03-56e1-4923-9e69-2d7884b7f5fd
298	26-40	female	primary(1-8)	private business	Urban	didn't know	On the day of surgery	Orthodox	Divorced	<05 minutes	Elective	Specialized	Spinal	Gyn/Obs	Yes	No	No	No	No	Yes	No	No	Yes	No	No	Yes	Yes	298	1		d12dd585-9690-4c8e-9948-cf6145033319
299	26-40	female	Secondary (9-12)	private business	Urban	didn't know	Immediately before surgery	Orthodox	Married	<05 minutes	Emergency	Specialized	Spinal	Gyn/Obs	Yes	No	No	No	No	Yes	Yes	No	No	No	No	Yes	Yes	299	1		10cf23bc-6ff0-4d76-bdab-30b732d8513d
200	41-60	female	Unable to read and write	Farmer	Rural	didn't know	On the day of surgery	Orthodox	Married	<05 minutes	Elective	Specialized	Spinal	Gyn/Obs	No	No	No	No	No	Yes	Yes	No	Yes	No	No	Yes	Yes	300	1		3c575381-15aa-4881-b5f5-46b39198d2d0
301	26-40	female	primary(1-8)	House wife	Urban	Midwife	Immediately before surgery	Orthodox	Married	<05 minutes	Emergency	General	Spinal	Gyn/Obs	Yes	No	No	No	No	Yes	Yes	No	No	No	No	Yes	Yes	301	1		442b1b71-ff7f-4273-bff1-1c302b3cc54e
302	26-40	female	Unable to read and write	House wife	Rural	didn't know	Immediately before surgery	Orthodox	Married	<05 minutes	Emergency	General	Spinal	Gyn/Obs	Yes	No	No	No	No	No	No	Yes	No	No	No	Yes	Yes	302	1		ecf368c2-2dec-470f-acf1-802c60a7e1d3
303	26-40	female	primary(1-8)	House wife	Urban	didn't know	Immediately before surgery	Orthodox	Married	<05 minutes	Emergency	General	Spinal	Gyn/Obs	Yes	No	No	No	No	Yes	No	No	No	No	No	Yes	Yes	303	1		3e44614e-fdd5-4533-9fbd-a12d3acc5ae3
304	41-60	female	Unable to read and write	Farmer	Rural	didn't know	On the day of surgery	Orthodox	Married	<05 minutes	Elective	General	Spinal	Gyn/Obs	Yes	No	No	No	No	No	Yes	No	Yes	No	No	Yes	Yes	304	1		e7aa2d74-c78f-4069-a71a-29fe69596f80
305	26-40	female	able to read and write	private business	Urban	Midwife	Immediately before surgery	Muslim	Married	<05 minutes	Emergency	General	Spinal	Gyn/Obs	Yes	No	No	No	No	Yes	Yes	No	No	No	No	Yes	Yes	305	1		e469e7e3-5401-4cc0-b50d-0a4faf246028
306	18-25	female	Unable to read and write	Farmer	Rural	didn't know	On the operation table	Orthodox	Married	<05 minutes	Emergency	General	Spinal	Gyn/Obs	No	No	No	No	No	Yes	No	No	No	No	No	Yes	Yes	306	1		b69b7892-0668-48bf-a0c5-4992b201a88d
307	26-40	male	able to read and write	daily laborer	Urban	didn't know	On the operation table	Orthodox	Married	<05 minutes	Emergency	General	General	General surgery	Yes	No	No	No	No	Yes	Don't remember	No	No	No	No	Yes	Yes	307	1		7a392378-511c-440c-9179-2c0d0ed32b83
308	26-40	female	Diploma	Government employee	Urban	Midwife	Immediately before surgery	Orthodox	Married	<05 minutes	Emergency	General	Spinal	Gyn/Obs	Yes	No	No	No	No	Yes	No	No	No	No	Yes	Yes	Yes	308	1		9fd0a340-cd90-4ed7-bfc4-2c995170894a
309	26-40	female	Unable to read and write	House wife	Rural	didn't know	Immediately before surgery	Orthodox	Married	<05 minutes	Emergency	General	Spinal	Gyn/Obs	Yes	No	No	No	No	Yes	Yes	No	No	No	No	Yes	Yes	309	1		6c0e45ee-3af9-433d-9da4-c6c0da1aacb2
310	18-25	female	primary(1-8)	House wife	Rural	didn't know	Immediately before surgery	Muslim	Married	<05 minutes	Emergency	General	Spinal	Gyn/Obs	Yes	No	No	No	No	Yes	No	No	No	No	No	Yes	Yes	310	1		0c168700-ed9a-4a45-bc82-419ee7e8a642
